# Supplementary material for: Fast and accurate semantic annotation of bioassays exploiting a hybrid of machine learning and user confirmation
Source: PeerJ. 2014 Aug 14;2:e524. doi: 10.7717/peerj.524 (PMC4137659; doi:10.7717/peerj.524)
Supplement: Supplemental Information 1 — Data used to create the training set, in RDF/TTL format (zipped). Includes the curated text for the assays, and each of the triples used to annotate them. [file peerj-02-524-s001.zip]

Archive with 1 entries (1 files):
- all_training_data.ttl
