# Supplementary material for: Fast and accurate semantic annotation of bioassays exploiting a hybrid of machine learning and user confirmation
Source: PeerJ. 2014 Aug 14;2:e524. doi: 10.7717/peerj.524 (PMC4137659; doi:10.7717/peerj.524)
Supplement: Supplemental Information 1 — Data used to create the training set, in RDF/TTL format (zipped). Includes the curated text for the assays, and each of the triples used to annotate them. [file peerj-02-524-s001.zip › all_training_data.ttl]

@prefix owl: <http://www.w3.org/2002/07/owl#> .
@prefix rdf: <http://www.w3.org/1999/02/22-rdf-syntax-ns#> .
@prefix tag: <http://purl.org/ontology/tag/> .
@prefix xml: <http://www.w3.org/XML/1998/namespace> .
@prefix xsd: <http://www.w3.org/2001/XMLSchema#> .
@prefix rdfs: <http://www.w3.org/2000/01/rdf-schema#> .
@prefix skos: <http://www.w3.org/2004/02/skos/core> .
@prefix bao: <http://www.bioassayontology.org/bao#> .
@prefix : <http://www.collaborativedrug.com/bao/curation.owl#> .

#### base classes for assays

:AnnotatedAssay
    rdfs:label "BioAssay with Annotations" ;
    rdf:type owl:Class ;
    .

:PubChemAssay
    rdfs:label "Annotated Assay from PubChem" ;
    rdfs:subClassOf :AnnotatedAssay ;
    .

#### curation of assays from PubChem using BioAssay Ontology properties & values
#### provided by Collaborative Drug Discovery, Inc.

## all user-curated entries for PubChem assay #346
## see: http://pubchem.ncbi.nlm.nih.gov/rest/pug/assay/aid/346/description/JSON

:AssayPubChem_346
    rdfs:label "Annotations for PubChem Assay ID 346" ;
    rdfs:subClassOf :PubChemAssay ;
    :PubChemAID "346" ;
    :TextDescription
        """HIV-1 nucleocapsid protein (HIV-1 NC) is a small (6.5 kDa) basic
        zinc-finger protein which participates in packaging of viral genomic
        RNA. The spacing and metal-chelating residues (3 Cys, 1 His) of the
        Cys-X2-Cys-X4-His-X4-Cys Zn fingers are conserved among all known
        retroviruses. HIV-1 NC was assayed for its binding to the consensus
        sequence single-stranded 5'-TGTGTGTG. The assay utilizes fluorescence
        polarization (FP) where probe TGx4F (fluorescein-labeled 5'-TGTGTGTG)
        exhibiting low polarization is mixed with HIV-1 NC. The protein-probe
        complex exhibited high polarization, whereas inhibitors of that
        binding led to a drop in the FP value. High salt was included to
        increase the stringency of binding and inhibitor screen. Reducing
        agents and zinc were present to stabilize the nucleocapsid
        zinc-finger protein. Two uL of reagents were dispensed to 1536-well
        Kalypsys black plates. The plates were centrifuged for 1 min at 1000
        rpm. Compounds and controls (20 nL) were transferred via Kalypsys
        PinTool. The plates were incubated for 1 hr at room temperature, and
        then read on ViewLux (Perkin-Elmer). High-throughput CCD imager using
        fluorescein polarization filter set and 45 seconds exposure time.""" ;
    bao:BAO_0000809 bao:BAO_0000030 ; # "has confirmatory assay" -> "confirmatory assay"
    bao:BAO_0000205 bao:BAO_0000217 ; # "has assay format" -> "biochemical format"
    bao:BAO_0000205 bao:BAO_0000224 ; # "has assay format" -> "protein format"
    bao:BAO_0000205 bao:BAO_0000357 ; # "has assay format" -> "single protein format"
    bao:BAO_0000409 bao:BAO_0000410 ; # "assay measurement type" -> "endpoint assay"
    bao:BAO_0002850 bao:BAO_0000534 ; # "has assay readout content" -> "single readout"
    bao:BAO_0002851 "single parameter" ; # "has assay readout content parametricity" -> "single parameter"
    bao:BA0_0090012 bao:BAO_0000365 ; # "has participant" -> "cytosolic protein"
    bao:BAO_0003102 bao:BAO_00020144 ; # "has role" -> "target"
    bao:BAO_0002855 bao:BAO_00020101 ; # "is bioassay type of" -> "protein-protein interaction assay"
    <http://www.w3.org/1999/02/22-rdf-syntax-ns#type> "HIV-1 NC/Fluorescein-labeled 5'-TGTGTGTG" ; # "protein-protein" -> "HIV-1 NC/Fluorescein-labeled 5'-TGTGTGTG"
    bao:BAO_0000212 bao:BAO_0000123 ; # "has assay method" -> "binding assessment method"
    bao:BAO_0000207 bao:BAO_0000003 ; # "has detection method" -> "fluorescence polarization"
    <http://www.w3.org/1999/02/22-rdf-syntax-ns#type> "Identification of inhibitors of the interaction between HIV-1 nucleocapsid protein and its target." ; # "screening campaign name" -> "Identification of inhibitors of the interaction between HIV-1 nucleocapsid protein and its target."
    bao:BAO_0002853 "HIV Nucleocapsid" ; # "has assay title" -> "HIV Nucleocapsid"
    bao:BAO_0003105 <http://purl.obolibrary.org/obo/GO_0005488> ; # "has function" -> "binding"
    bao:BAO_0002867 bao:BAO_0000516 ; # "has assay footprint" -> "1536 well plate"
    bao:BAO_0000109 "25 degree celsius" ; # "has temperature value" -> "25 degree celsius"
    bao:BAO_0002833 "1 hour" ; # "has incubation time value" -> "1 hour"
    bao:BA0_0090012 "NSC-13778" ; # "has participant" -> "NSC-13778"
    bao:BAO_0000740 bao:BAO_0000080 ; # "has assay control" -> "positive control"
    bao:BA0_0090012 "TG4 XF only" ; # "has participant" -> "TG4 XF only"
    bao:BAO_0000740 bao:BAO_0000079 ; # "has assay control" -> "negative control"
    bao:BAO_0002020 bao:BAO_0000372 ; # "has assay phase characteristic" -> "homogeneous phase"
    bao:BA0_0090012 bao:BAO_0000693 ; # "has participant" -> "HEPES"
    bao:BAO_0003102 <http://purl.obolibrary.org/obo/CHEBI_35225> ; # "has role" -> "buffer"
    bao:BAO_0002000 bao:BAO_0001022 ; # "has measured entity" -> "Stibavirin"
    bao:BAO_0003102 <http://purl.obolibrary.org/obo/CHEBI_35222> ; # "has role" -> "inhibitor"
    bao:BA0_0090012 "Nucleocapsid protein p7" ; # "has participant" -> "Nucleocapsid protein p7"
    bao:BAO_0002921 <http://purl.obolibrary.org/obo/NCBITaxon_11676> ; # "has organism" -> "Human immunodeficiency virus 1"
    <http://www.w3.org/1999/02/22-rdf-syntax-ns#type> "P03366" ; # "uniprot ID" -> "P03366"
    <http://www.w3.org/1999/02/22-rdf-syntax-ns#type> "11678" ; # "NCBI taxonomy ID" -> "11678"
    bao:BAO_0002662 bao:BAO_0002157 ; # "has quality" -> "native form"
    bao:BAO_0002897 bao:BAO_0000360 ; # "has preparation method" -> "recombinant expression"
    bao:BA0_0090012 "Fluorescein-labeled 5'-TGTGTGTG (TGx4F)" ; # "has participant" -> "Fluorescein-labeled 5'-TGTGTGTG (TGx4F)"
    bao:BAO_0002000 bao:BAO_0002001 ; # "has measured entity" -> "measured entity"
    bao:BAO_0002857 bao:BAO_0000261 ; # "has signal direction" -> "signal decrease corresponding to inhibition"
    bao:BAO_0002857 bao:BAO_0002153 ; # "has signal direction" -> "signal increase corresponding to inhibition"
    bao:BA0_0090012 bao:BAO_0000176 ; # "has participant" -> "small molecule"
    bao:BAO_0003102 bao:BAO_00020137 ; # "has role" -> "perturbagen"
    bao:BAO_0000212 bao:BAO_0000574 ; # "has assay method" -> "single perturbagen"
    bao:BAO_0002865 bao:BAO_0000691 ; # "uses detection instrument" -> "ViewLux ultraHTS Microplate Imager"
    bao:BAO_0000737 bao:BAO_0000297 ; # "has manufacturer" -> "Perkin Elmer"
    bao:BAO_0003102 bao:BAO_0002628 ; # "has role" -> "instrumentation manufacturer"
    bao:BAO_0000208 bao:BAO_0000186 ; # "has endpoint" -> "AC50"
    bao:BAO_0000183 <http://purl.org/obo/owl/UO#UO_0000064> ; # "has concentration unit" -> "micromolar"
    <http://www.w3.org/1999/02/22-rdf-syntax-ns#type> "1" ; # "PubChem TID" -> "1"
    bao:BAO_0002787 "15" ; # "has concentration-point number" -> "15"
    bao:BAO_0000196 bao:BAO_0000091 ; # "has mode of action" -> "inhibition"
    bao:BAO_0000196 bao:BAO_0000087 ; # "has mode of action" -> "activation"
    <http://www.w3.org/1999/02/22-rdf-syntax-ns#type> "kunie-2" ; # "Annotated by" -> "kunie-2"
    .

## all user-curated entries for PubChem assay #348
## see: http://pubchem.ncbi.nlm.nih.gov/rest/pug/assay/aid/348/description/JSON

:AssayPubChem_348
    rdfs:label "Annotations for PubChem Assay ID 348" ;
    rdfs:subClassOf :PubChemAssay ;
    :PubChemAID "348" ;
    :TextDescription
        """Low molecular weight molecules, acting as chaperones, may potentially
        restore trafficking of misfolded beta-glucocerebrosidase from the
        endoplasmic reticulum to the lysosomes, thereby enhancing functional
        lysosomal beta-glucocerebrosidase activity. Using normal
        beta-glucocerebrosidase, an assay was developed to screen for small
        molecule inhibitors that could potentially act as molecular
        chaperones on the mutant forms.  Two pro-fluorescent substrates were
        chosen for two screens against a small molecule library.  One
        beta-glucocerebrosidase assay used Resorufin beta-D-Glucopyranoside
        (Marker Gene Technology Inc.), generating a red fluorescent product.
        The second assay used Fluorescein di-beta-D-Glucopyranoside,
        generating a blue fluorescent product. The Km for the Resorufin
        beta-D-Glucopyranoside and Fluorescein di-beta-D-Glucopyranoside were
        determined to be 71.2 uM and 855 uM, respectively. The IC50 values of
        Conduritol B Epoxide, a known glucocerebrosidase inhibitor, were
        determined to be 87.5 uM and 117 uM, respectively. The use of two
        difference pro-fluorescent substrates in the screens helped to
        eliminate false positives. All compounds were screened in a titration
        series resulting in AC50s (e.g., IC50s or EC50s). Data normalization
        and AC50 calculations were accomplished using GeneData software. Both
        enzyme and substrate were diluted in buffer composed of 50mM citric
        acid/KH2PO4, 10mM sodium taurocholate and 0.01% tween-20 at pH 5.9.
        The final concentration of the enzyme was 0.2 nM in both assays. The
        compound library was titrated in 7 to 15 concentrations for the
        primary screens with a final concentration ranging from 0.6 nM to 50
        uM. This particular assay protocol is for the "blue" substrate, and
        it was performed in 1536-well plate format as follows: Blue
        fluorescence substrate assay: 2 uL enzyme 20 nL compound 1 uL
        substrate (final concentration of 80 uM) Incubate at room temperature
        (RT)  for 40 minutes 3 uL stop solution (1 M NaOH and 1 M glycine in
        water) Read the plate in Viewlux plate reader (Ex=365(10) and
        Em=440(10)).""" ;
    bao:BAO_0001067 "360" ; # "is primary assay of" -> "360"
    bao:BAO_0001067 "997" ; # "is primary assay of" -> "997"
    bao:BAO_0001067 "1382" ; # "is primary assay of" -> "1382"
    bao:BAO_0000812 "1393" ; # "has summary assay" -> "1393"
    bao:BAO_0000808 bao:BAO_0000031 ; # "has primary assay" -> "primary assay"
    bao:BAO_0000205 bao:BAO_0000217 ; # "has assay format" -> "biochemical format"
    bao:BAO_0000205 bao:BAO_0000224 ; # "has assay format" -> "protein format"
    bao:BAO_0000205 bao:BAO_0000357 ; # "has assay format" -> "single protein format"
    bao:BAO_0000409 bao:BAO_0000410 ; # "assay measurement type" -> "endpoint assay"
    bao:BAO_0002850 bao:BAO_0000534 ; # "has assay readout content" -> "single readout"
    bao:BAO_0002851 "single parameter" ; # "has assay readout content parametricity" -> "single parameter"
    bao:BA0_0090012 bao:BAO_0000222 ; # "has participant" -> "generic hydrolase"
    bao:BAO_0003102 bao:BAO_00020144 ; # "has role" -> "target"
    bao:BAO_0002855 "hydrolase activity assay" ; # "is bioassay type of" -> "hydrolase activity assay"
    bao:BAO_0000212 bao:BAO_0000124 ; # "has assay method" -> "enzyme activity measurement method"
    bao:BAO_0000212 bao:BAO_0000139 ; # "has assay method" -> "direct enzyme activity measurement method"
    bao:BAO_0000207 bao:BAO_0000363 ; # "has detection method" -> "fluorescence intensity"
    <http://www.w3.org/1999/02/22-rdf-syntax-ns#type> "To screen for small molecule inhibitors for glucocerebrosidase" ; # "screening campaign name" -> "To screen for small molecule inhibitors for glucocerebrosidase"
    bao:BAO_0002853 "Glucocerebrosidase-p2" ; # "has assay title" -> "Glucocerebrosidase-p2"
    bao:BAO_0002867 bao:BAO_0000516 ; # "has assay footprint" -> "1536 well plate"
    bao:BAO_0000109 "25 degree celsius" ; # "has temperature value" -> "25 degree celsius"
    bao:BAO_0002833 "20 minute" ; # "has incubation time value" -> "20 minute"
    bao:BA0_0090012 bao:BAO_0000118 ; # "has participant" -> "DMSO"
    bao:BAO_0000740 bao:BAO_0000079 ; # "has assay control" -> "negative control"
    bao:BAO_0002020 bao:BAO_0000372 ; # "has assay phase characteristic" -> "homogeneous phase"
    bao:BA0_0090012 bao:BAO_0001038 ; # "has participant" -> "Tween 20"
    bao:BAO_0003102 <http://purl.obolibrary.org/obo/CHEBI_27780> ; # "has role" -> "detergent"
    bao:BA0_0090012 bao:BAO_0000910 ; # "has participant" -> "Fluorescein Di-beta-D-Glucopyranoside"
    bao:BAO_0003102 bao:BAO_00020143 ; # "has role" -> "substrate"
    bao:BA0_0090012 "Glucosylceramidase" ; # "has participant" -> "Glucosylceramidase"
    bao:BAO_0002921 <http://purl.obolibrary.org/obo/NCBITaxon_9606> ; # "has organism" -> "Homo sapiens"
    <http://www.w3.org/1999/02/22-rdf-syntax-ns#type> "2629" ; # "gene ID" -> "2629"
    <http://www.w3.org/1999/02/22-rdf-syntax-ns#type> "P04062" ; # "uniprot ID" -> "P04062"
    <http://www.w3.org/1999/02/22-rdf-syntax-ns#type> "9606" ; # "NCBI taxonomy ID" -> "9606"
    <http://www.w3.org/1999/02/22-rdf-syntax-ns#type> "2629" ; # "construct gene ID" -> "2629"
    bao:BAO_0002662 bao:BAO_0002157 ; # "has quality" -> "native form"
    bao:BAO_0002897 bao:BAO_0000360 ; # "has preparation method" -> "recombinant expression"
    bao:BA0_0090012 "Fluorescein" ; # "has participant" -> "Fluorescein"
    bao:BAO_0002000 bao:BAO_0002001 ; # "has measured entity" -> "measured entity"
    bao:BAO_0002857 bao:BAO_0000261 ; # "has signal direction" -> "signal decrease corresponding to inhibition"
    bao:BA0_0090012 bao:BAO_0000176 ; # "has participant" -> "small molecule"
    bao:BAO_0003102 bao:BAO_00020137 ; # "has role" -> "perturbagen"
    bao:BAO_0000212 bao:BAO_0000574 ; # "has assay method" -> "single perturbagen"
    bao:BAO_0002865 bao:BAO_0000691 ; # "uses detection instrument" -> "ViewLux ultraHTS Microplate Imager"
    bao:BAO_0000737 bao:BAO_0000297 ; # "has manufacturer" -> "Perkin Elmer"
    bao:BAO_0003102 bao:BAO_0002628 ; # "has role" -> "instrumentation manufacturer"
    bao:BAO_0002917 "356 nanometer" ; # "has excitation wavelength value" -> "356 nanometer"
    bao:BAO_0002918 "440 nanometer" ; # "has emission wavelength value" -> "440 nanometer"
    bao:BAO_0000208 bao:BAO_0000186 ; # "has endpoint" -> "AC50"
    bao:BAO_0000183 <http://purl.org/obo/owl/UO#UO_0000064> ; # "has concentration unit" -> "micromolar"
    <http://www.w3.org/1999/02/22-rdf-syntax-ns#type> "1" ; # "PubChem TID" -> "1"
    bao:BAO_0002787 "15" ; # "has concentration-point number" -> "15"
    bao:BAO_0000196 bao:BAO_0000091 ; # "has mode of action" -> "inhibition"
    <http://www.w3.org/1999/02/22-rdf-syntax-ns#type> "kunie-2" ; # "Annotated by" -> "kunie-2"
    .

## all user-curated entries for PubChem assay #360
## see: http://pubchem.ncbi.nlm.nih.gov/rest/pug/assay/aid/360/description/JSON

:AssayPubChem_360
    rdfs:label "Annotations for PubChem Assay ID 360" ;
    rdfs:subClassOf :PubChemAssay ;
    :PubChemAID "360" ;
    :TextDescription
        """Beta-glucocerebrosidase catalyzes the hydrolysis of
        beta-glucocerebroside to glucose and ceramide. The inherited
        deficiency of beta-glucocerebrosidase results in Gaucher disease,
        which is characterized by a wide variety of symptoms including
        hepatosplenomegaly, anemia, thrombocytopenia, bony lesions and bone
        marrow infiltration with characteristic storage cells, known as
        Gaucher cells. There are also forms of the disorder affecting the
        central nervous system. Patients with the same genotypes can manifest
        with diverse clinical presentations and it is believed that improper
        folding and trafficking of beta-glucocerbrosidase may contribute to
        the phenotypes observed. Low molecular weight molecules, acting as
        chaperones, may potentially restore trafficking of misfolded
        beta-glucocerebrosidase from the endoplasmic reticulum to the
        lysosomes, thereby enhancing functional lysosomal
        beta-glucocerebrosidase activity. Using normal
        beta-glucocerebrosidase, an assay was developed to screen for small
        molecule inhibitors that could potentially act as molecular
        chaperones on the mutant forms. Two pro-fluorescent substrates were
        chosen for two screens against a small molecule library. One
        beta-glucocerebrosidase assay used Resorufin beta-D-Glucopyranoside
        (Marker Gene Technology Inc.), generating a red fluorescent product.
        The second assay used Fluorescein di-beta-D-Glucopyranoside,
        generating a blue fluorescent product. The Km for the Resorufin
        beta-D-Glucopyranoside and Fluorescein di-beta-D-Glucopyranoside were
        determined to be 71.2 uM and 855 uM, respectively. The IC50 values of
        Conduritol B Epoxide, a known glucocerebrosidase inhibitor, were
        determined to be 87.5 uM and 117 uM, respectively. The use of two
        difference pro-fluorescent substrates in the screens helped to
        eliminate false positives. All compounds were screened in a titration
        series resulting in AC50s (e.g., IC50s or EC50s). Both enzyme and
        substrate were diluted in buffer composed of 50mM citric acid/KH2PO4,
        10mM sodium taurocholate and 0.01% tween-20 at pH 5.9. The final
        concentration of the enzyme was 0.2 nM in both assays. The compound
        library was titrated in 7 to 15 concentrations for the primary
        screens with a final concentration ranging from 0.6 nM to 50 uM. This
        particular assay protocol is for the "red" substrate, and it was
        performed in 1536-well plate format as follows: Red fluorescence
        substrate assay: 2 uL enzyme 23 nL compound 1 uL substrate (final
        concentration of 30 uM) Incubate at room temperature (RT) for 20
        minutes Read the plate in Viewlux plate reader (Ex=548(7) and
        Em=600(10)).""" ;
    bao:BAO_0001067 "348" ; # "is primary assay of" -> "348"
    bao:BAO_0001067 "997" ; # "is primary assay of" -> "997"
    bao:BAO_0001067 "1382" ; # "is primary assay of" -> "1382"
    bao:BAO_0000812 "1393" ; # "has summary assay" -> "1393"
    bao:BAO_0000808 bao:BAO_0000031 ; # "has primary assay" -> "primary assay"
    bao:BAO_0000205 bao:BAO_0000217 ; # "has assay format" -> "biochemical format"
    bao:BAO_0000205 bao:BAO_0000224 ; # "has assay format" -> "protein format"
    bao:BAO_0000205 bao:BAO_0000357 ; # "has assay format" -> "single protein format"
    bao:BAO_0000409 bao:BAO_0000410 ; # "assay measurement type" -> "endpoint assay"
    bao:BAO_0002850 bao:BAO_0000534 ; # "has assay readout content" -> "single readout"
    bao:BAO_0002851 "single parameter" ; # "has assay readout content parametricity" -> "single parameter"
    bao:BA0_0090012 bao:BAO_0000222 ; # "has participant" -> "generic hydrolase"
    bao:BAO_0003102 bao:BAO_00020144 ; # "has role" -> "target"
    bao:BAO_0002855 "hydrolase activity assay" ; # "is bioassay type of" -> "hydrolase activity assay"
    bao:BAO_0000212 bao:BAO_0000124 ; # "has assay method" -> "enzyme activity measurement method"
    bao:BAO_0000212 bao:BAO_0000139 ; # "has assay method" -> "direct enzyme activity measurement method"
    bao:BAO_0000207 bao:BAO_0000363 ; # "has detection method" -> "fluorescence intensity"
    <http://www.w3.org/1999/02/22-rdf-syntax-ns#type> "To screen for small molecule inhibitors for glucocerebrosidase" ; # "screening campaign name" -> "To screen for small molecule inhibitors for glucocerebrosidase"
    bao:BAO_0002853 "Glucocerebrosidase" ; # "has assay title" -> "Glucocerebrosidase"
    bao:BAO_0002867 bao:BAO_0000516 ; # "has assay footprint" -> "1536 well plate"
    bao:BAO_0000109 "25 degree celsius" ; # "has temperature value" -> "25 degree celsius"
    bao:BAO_0002833 "20 minute" ; # "has incubation time value" -> "20 minute"
    bao:BA0_0090012 bao:BAO_0000118 ; # "has participant" -> "DMSO"
    bao:BAO_0000740 bao:BAO_0000079 ; # "has assay control" -> "negative control"
    bao:BAO_0002020 bao:BAO_0000372 ; # "has assay phase characteristic" -> "homogeneous phase"
    bao:BA0_0090012 bao:BAO_0001038 ; # "has participant" -> "Tween 20"
    bao:BAO_0003102 <http://purl.obolibrary.org/obo/CHEBI_27780> ; # "has role" -> "detergent"
    bao:BA0_0090012 bao:BAO_0001008 ; # "has participant" -> "Resorufin beta-D-glucopyranoside"
    bao:BAO_0003102 bao:BAO_00020143 ; # "has role" -> "substrate"
    bao:BA0_0090012 "Glucosylceramidase" ; # "has participant" -> "Glucosylceramidase"
    bao:BAO_0002921 <http://purl.obolibrary.org/obo/NCBITaxon_9606> ; # "has organism" -> "Homo sapiens"
    <http://www.w3.org/1999/02/22-rdf-syntax-ns#type> "2629" ; # "gene ID" -> "2629"
    <http://www.w3.org/1999/02/22-rdf-syntax-ns#type> "P04062" ; # "uniprot ID" -> "P04062"
    <http://www.w3.org/1999/02/22-rdf-syntax-ns#type> "9606" ; # "NCBI taxonomy ID" -> "9606"
    <http://www.w3.org/1999/02/22-rdf-syntax-ns#type> "2629" ; # "construct gene ID" -> "2629"
    bao:BAO_0002662 bao:BAO_0002157 ; # "has quality" -> "native form"
    bao:BAO_0002897 bao:BAO_0000360 ; # "has preparation method" -> "recombinant expression"
    bao:BA0_0090012 bao:BAO_0001006 ; # "has participant" -> "Resorufin"
    bao:BAO_0002000 bao:BAO_0002001 ; # "has measured entity" -> "measured entity"
    bao:BAO_0002857 bao:BAO_0000261 ; # "has signal direction" -> "signal decrease corresponding to inhibition"
    bao:BAO_0002857 bao:BAO_0002153 ; # "has signal direction" -> "signal increase corresponding to inhibition"
    bao:BA0_0090012 bao:BAO_0000176 ; # "has participant" -> "small molecule"
    bao:BAO_0003102 bao:BAO_00020137 ; # "has role" -> "perturbagen"
    bao:BAO_0000212 bao:BAO_0000574 ; # "has assay method" -> "single perturbagen"
    bao:BAO_0002865 bao:BAO_0000691 ; # "uses detection instrument" -> "ViewLux ultraHTS Microplate Imager"
    bao:BAO_0000737 bao:BAO_0000297 ; # "has manufacturer" -> "Perkin Elmer"
    bao:BAO_0003102 bao:BAO_0002628 ; # "has role" -> "instrumentation manufacturer"
    bao:BAO_0002917 "548 nanometer" ; # "has excitation wavelength value" -> "548 nanometer"
    bao:BAO_0002918 "600 nanometer" ; # "has emission wavelength value" -> "600 nanometer"
    bao:BAO_0000208 bao:BAO_0000186 ; # "has endpoint" -> "AC50"
    bao:BAO_0000183 <http://purl.org/obo/owl/UO#UO_0000064> ; # "has concentration unit" -> "micromolar"
    <http://www.w3.org/1999/02/22-rdf-syntax-ns#type> "5" ; # "PubChem TID" -> "5"
    bao:BAO_0002787 "15" ; # "has concentration-point number" -> "15"
    bao:BAO_0000196 bao:BAO_0000091 ; # "has mode of action" -> "inhibition"
    bao:BAO_0000196 bao:BAO_0000087 ; # "has mode of action" -> "activation"
    <http://www.w3.org/1999/02/22-rdf-syntax-ns#type> "kunie-2" ; # "Annotated by" -> "kunie-2"
    .

## all user-curated entries for PubChem assay #361
## see: http://pubchem.ncbi.nlm.nih.gov/rest/pug/assay/aid/361/description/JSON

:AssayPubChem_361
    rdfs:label "Annotations for PubChem Assay ID 361" ;
    rdfs:subClassOf :PubChemAssay ;
    :PubChemAID "361" ;
    :TextDescription
        """Pyruvate kinase (partially purified from Bacillus stearothermophilus)
        was assayed for its ability to generate ATP from ADP using
        phosphoenolpyruvate (PEP) as a substrate.  ATP generation was
        detected in a coupled reaction by luciferase-mediated luminescence,
        an ATP-dependent process. Pyruvate kinase substrates, PEP and ADP,
        were present in the assay at Km and 10-fold below Km respectively. 
        The enzyme was assayed at an intermediate level of activity to screen
        for inhibitors and activators.  In addition, ribose 5 phosphate, a
        positive modulator of pyruvate kinase, was included in the assay at
        AC10 in order to identify possible potentiators. Three uL of
        substrate mix (final concentration, 50 mM imidazole pH 7.2, 50 mM
        KCl, 7 mM MgCl2, 2 mM PEP, 0.1 mM ADP, 0.7 nM ribose 5 phosphate,
        0.01% Tween 20, 0.05% BSA) was dispensed into 1536 well plates. 23 nL
        of compound were delivered by a pin tool and 1 uL of enzyme mix
        (final concentration, 10 nM pyruvate kinase, 50 mM imidazole pH 7.2,
        0.05% BSA) was added. After centrifugation at 1000 rpm for less than
        a minute, plates were incubated at room temperature for 2 hours.
        Three uL of detection and kinase stop mix (PKLight, Cambrex) was
        added, the plates centrifuged, and luminescence read by a ViewLux
        (Perkin Elmer) at 5 second exposure/plate. Data were normalized to
        the controls for AC100 stimulation (5 uM ribose 5 phosphate) and to
        AC100 inhibition (110 uM luteolin).""" ;
    bao:BAO_0001067 "1687" ; # "is primary assay of" -> "1687"
    bao:BAO_0000808 bao:BAO_0000031 ; # "has primary assay" -> "primary assay"
    bao:BAO_0000205 bao:BAO_0000217 ; # "has assay format" -> "biochemical format"
    bao:BAO_0000205 bao:BAO_0000224 ; # "has assay format" -> "protein format"
    bao:BAO_0000205 bao:BAO_0000357 ; # "has assay format" -> "single protein format"
    bao:BAO_0000409 bao:BAO_0000410 ; # "assay measurement type" -> "endpoint assay"
    bao:BAO_0002850 bao:BAO_0000534 ; # "has assay readout content" -> "single readout"
    bao:BAO_0002851 "single parameter" ; # "has assay readout content parametricity" -> "single parameter"
    bao:BA0_0090012 bao:BAO_0000294 ; # "has participant" -> "kinase"
    bao:BAO_0003102 bao:BAO_00020144 ; # "has role" -> "target"
    bao:BAO_0002855 bao:BAO_0002005 ; # "is bioassay type of" -> "kinase activity assay"
    bao:BAO_0000212 bao:BAO_0000124 ; # "has assay method" -> "enzyme activity measurement method"
    bao:BAO_0000212 bao:BAO_0002593 ; # "has assay method" -> "substrate coupled enzyme activity measurement method"
    bao:BAO_0000212 bao:BAO_0002594 ; # "has assay method" -> "ATP coupled enzyme activity measurement method"
    bao:BAO_0000207 bao:BAO_0000045 ; # "has detection method" -> "luminescence method"
    <http://www.w3.org/1999/02/22-rdf-syntax-ns#type> "Identification of inhibitors and activators of pyruvate kinase" ; # "screening campaign name" -> "Identification of inhibitors and activators of pyruvate kinase"
    bao:BAO_0002853 "Pyruvate Kinase" ; # "has assay title" -> "Pyruvate Kinase"
    bao:BAO_0002854 bao:BAO_0000010 ; # "has bioassay type" -> "functional"
    bao:BAO_0002867 bao:BAO_0000516 ; # "has assay footprint" -> "1536 well plate"
    bao:BAO_0002863 bao:BAO_0000535 ; # "has concentration throughput" -> "multiple concentration"
    bao:BAO_0000109 "25 degree celsius" ; # "has temperature value" -> "25 degree celsius"
    <http://www.w3.org/1999/02/22-rdf-syntax-ns#type> "25 degree celsius" ; # "substrate incubation temperature" -> "25 degree celsius"
    <http://www.w3.org/1999/02/22-rdf-syntax-ns#type> "2 hour" ; # "substrate incubation time" -> "2 hour"
    bao:BAO_0002833 "2 hour" ; # "has incubation time value" -> "2 hour"
    bao:BA0_0090012 "Ribose-5-phosphate" ; # "has participant" -> "Ribose-5-phosphate"
    bao:BAO_0000740 bao:BAO_0000080 ; # "has assay control" -> "positive control"
    <http://www.w3.org/1999/02/22-rdf-syntax-ns#type> "5" ; # "positive control concentration" -> "5"
    bao:BAO_0000183 <http://purl.org/obo/owl/UO#UO_0000064> ; # "has concentration unit" -> "micromolar"
    bao:BA0_0090012 "AC100 inhibition with 110 micromolar Luteolin" ; # "has participant" -> "AC100 inhibition with 110 micromolar Luteolin"
    bao:BAO_0000740 bao:BAO_0000079 ; # "has assay control" -> "negative control"
    bao:BAO_0002020 bao:BAO_0000372 ; # "has assay phase characteristic" -> "homogeneous phase"
    bao:BAO_0002739 bao:BAO_0000990 ; # "has substrate" -> "Phosphoenolpyruvate"
    bao:BAO_0002739 bao:BAO_0000775 ; # "has substrate" -> "Adenosine diphosphate"
    bao:BAO_0003102 bao:BAO_0002030 ; # "has role" -> "coupled substrate"
    bao:BA0_0090012 bao:BAO_0001038 ; # "has participant" -> "Tween 20"
    bao:BAO_0003102 <http://purl.obolibrary.org/obo/CHEBI_27780> ; # "has role" -> "detergent"
    bao:BA0_0090012 bao:BAO_0000776 ; # "has participant" -> "Adenosine triphosphate"
    bao:BAO_0003102 <http://purl.obolibrary.org/obo/CHEBI_25078> ; # "has role" -> "luciferin"
    bao:BAO_0003102 bao:BAO_00020143 ; # "has role" -> "substrate"
    bao:BA0_0090012 "Pyruvate kinase" ; # "has participant" -> "Pyruvate kinase"
    bao:BAO_0002921 <http://purl.obolibrary.org/obo/NCBITaxon_1422> ; # "has organism" -> "Geobacillus stearothermophilus"
    <http://www.w3.org/1999/02/22-rdf-syntax-ns#type> "Q02499" ; # "uniprot ID" -> "Q02499"
    <http://www.w3.org/1999/02/22-rdf-syntax-ns#type> "1422" ; # "NCBI taxonomy ID" -> "1422"
    bao:BAO_0002662 bao:BAO_0002157 ; # "has quality" -> "native form"
    bao:BAO_0002662 bao:BAO_0000570 ; # "has quality" -> "partially purified"
    bao:BAO_0002000 bao:BAO_0002001 ; # "has measured entity" -> "measured entity"
    bao:BAO_0002857 bao:BAO_0000261 ; # "has signal direction" -> "signal decrease corresponding to inhibition"
    bao:BAO_0002857 bao:BAO_0002153 ; # "has signal direction" -> "signal increase corresponding to inhibition"
    bao:BAO_0000308 bao:BAO_0000307 ; # "has assay kit" -> "PKLight"
    bao:BAO_0000308 bao:BAO_0000248 ; # "has assay kit" -> "assay Kit"
    bao:BAO_0000737 bao:BAO_0000305 ; # "has manufacturer" -> "Cambrex"
    bao:BAO_0003102 bao:BAO_0002626 ; # "has role" -> "biologics and screening manufacturer"
    bao:BA0_0090012 bao:BAO_0000176 ; # "has participant" -> "small molecule"
    bao:BAO_0003102 bao:BAO_00020137 ; # "has role" -> "perturbagen"
    bao:BAO_0000212 bao:BAO_0000574 ; # "has assay method" -> "single perturbagen"
    bao:BAO_0000648 bao:BAO_0000733 ; # "compound library" -> "MLSMR library"
    bao:BAO_0002865 bao:BAO_0001046 ; # "uses detection instrument" -> "ViewLux CCD Imager"
    bao:BAO_0000737 bao:BAO_0000297 ; # "has manufacturer" -> "Perkin Elmer"
    bao:BAO_0003102 bao:BAO_0002628 ; # "has role" -> "instrumentation manufacturer"
    bao:BAO_0000208 bao:BAO_0000186 ; # "has endpoint" -> "AC50"
    <http://www.w3.org/1999/02/22-rdf-syntax-ns#type> "5" ; # "PubChem TID" -> "5"
    bao:BAO_0002787 "15" ; # "has concentration-point number" -> "15"
    bao:BAO_0002845 "1" ; # "has repetition point-number" -> "1"
    bao:BAO_0000196 bao:BAO_0000091 ; # "has mode of action" -> "inhibition"
    bao:BAO_0000196 bao:BAO_0000087 ; # "has mode of action" -> "activation"
    bao:BAO_0002864 bao:BAO_0000136 ; # "has repetition throughput" -> "single repetition"
    <http://www.w3.org/1999/02/22-rdf-syntax-ns#type> "Uma" ; # "Annotated by" -> "Uma"
    .

## all user-curated entries for PubChem assay #362
## see: http://pubchem.ncbi.nlm.nih.gov/rest/pug/assay/aid/362/description/JSON

:AssayPubChem_362
    rdfs:label "Annotations for PubChem Assay ID 362" ;
    rdfs:subClassOf :PubChemAssay ;
    :PubChemAID "362" ;
    :TextDescription
        """The formylpeptide receptor (FPR) family of G-protein coupled
        receptors (GPCR) contributes to the localization and activation of
        tissue-damaging leukocytes at sites of chronic inflammation.  FPR
        ligands trigger a variety of biologic activities in myeloid cells,
        including chemokinesis, chemotaxis, cytokine production and
        superoxide generation.  It has been proposed that a primary FPR
        function is to promote trafficking of phagocytic myeloid cells to
        sites of infection and tissue damage where they exert anti-bacterial
        effector functions and clear cell debris.  FPR have also recently
        been identified in hepatocytes, immature dendritic cells, astrocytes,
        microglial cells, and the tunica media of coronary arteries.  Known
        FPR ligands include formylated peptides, annexin I (lipocortin I) and
        selected HIV-1 envelope proteins.  FPR have been proposed as
        prospective targets for therapeutic intervention against malignant
        gliomas. A flow cytometry based high throughput screening (HTS)
        campaign was undertaken to identify novel small molecule FPR ligands.
         A set of compounds was identified for the physical screening on the
        basis of preliminary virtual screening of ~480,000 drug-like small
        molecules from Chemical Diversity Laboratories, Inc (San Diego, CA). 
        The virtual screen employed a FPR homology model based on the bovine
        rhodopsin crystal structure and a pharmacophore based on known FPR
        ligands. The FPR assay measured the ability of test compounds to
        compete with a high-affinity fluorescent ligand, fMLFK-FITC, for
        binding to cell membrane FPR. For assay performance, additions to
        wells were in sequence as follows: 1st, test compounds and control
        reagents (5 microL/well); 2nd, U937 cells expressing transfected
        human FPR (107/mL, 5 microL/well); 3rd, (after 30 min, 4C incubation)
        fMLFK-FITC (5 microL/well, Kd = 3 nM).  After an additional 45 min,
        4C incubation, plates are immediately analyzed by flow cytometry. 
        The assay response range is defined by replicate control wells
        containing unlabeled fMLFF (4Pep) receptor blocking peptide or
        buffer.   Test compounds are assessed for the ability to inhibit
        peptide binding, detected as a decrease in cell fluorescence due to
        displacement of fluorescent fMLFK-FITC from FPR.  Compounds
        inhibiting 65% or more are considered active, subject to further
        evaluation.  The assay is homogeneous in that cells, compounds and
        fluorescent peptide are added in sequence and the wells subsequently
        analyzed without intervening wash steps.  The HyperCyt high
        throughput flow cytometry platform is used to sequentially sample
        cells from wells (2 microL/sample) for flow cytometer presentation. 
        The resulting time-resolved data files are analyzed with IDLQuery
        software.""" ;
    bao:BAO_0000812 "1202" ; # "has summary assay" -> "1202"
    bao:BAO_0000808 bao:BAO_0000031 ; # "has primary assay" -> "primary assay"
    bao:BAO_0000205 bao:BAO_0000219 ; # "has assay format" -> "cell-based format"
    bao:BAO_0000409 bao:BAO_0000410 ; # "assay measurement type" -> "endpoint assay"
    bao:BAO_0002850 bao:BAO_0000534 ; # "has assay readout content" -> "single readout"
    bao:BAO_0002851 "single parameter" ; # "has assay readout content parametricity" -> "single parameter"
    bao:BA0_0090012 bao:BAO_0000284 ; # "has participant" -> "G protein coupled receptor"
    bao:BAO_0003102 bao:BAO_00020144 ; # "has role" -> "target"
    bao:BAO_0002855 bao:BAO_0000110 ; # "is bioassay type of" -> "protein-small molecule interaction assay"
    bao:BAO_0000212 bao:BAO_0000123 ; # "has assay method" -> "binding assessment method"
    bao:BAO_0000207 bao:BAO_0000005 ; # "has detection method" -> "flow cytometry"
    <http://www.w3.org/1999/02/22-rdf-syntax-ns#type> "Antagonists of the Formyl Peptide Receptor 1 (FPR1)" ; # "screening campaign name" -> "Antagonists of the Formyl Peptide Receptor 1 (FPR1)"
    bao:BAO_0002853 "Formylpeptide Receptor Ligand Binding Assay" ; # "has assay title" -> "Formylpeptide Receptor Ligand Binding Assay"
    bao:BAO_0003105 <http://purl.obolibrary.org/obo/GO_0005488> ; # "has function" -> "binding"
    bao:BAO_0002867 bao:BAO_0000513 ; # "has assay footprint" -> "96 well plate"
    bao:BAO_0002863 bao:BAO_0000536 ; # "has concentration throughput" -> "single concentration"
    bao:BAO_0000109 "4 degree celsius" ; # "has temperature value" -> "4 degree celsius"
    bao:BAO_0002833 "45 minute" ; # "has incubation time value" -> "45 minute"
    bao:BA0_0090012 "unlabeled fMLFF peptide" ; # "has participant" -> "unlabeled fMLFF peptide"
    bao:BAO_0000740 bao:BAO_0000080 ; # "has assay control" -> "positive control"
    bao:BAO_0003102 <http://purl.obolibrary.org/obo/CHEBI_35225> ; # "has role" -> "buffer"
    bao:BAO_0000740 bao:BAO_0000079 ; # "has assay control" -> "negative control"
    bao:BAO_0002020 bao:BAO_0000373 ; # "has assay phase characteristic" -> "heterogeneous phase"
    bao:BAO_0000118 "1%" ; # "DMSO" -> "1%"
    bao:BA0_0090012 bao:BAO_0000909 ; # "has participant" -> "fMLFK-FITC"
    bao:BAO_0003102 bao:BAO_00020143 ; # "has role" -> "substrate"
    bao:BA0_0090012 "fMet-Leu-Phe receptor" ; # "has participant" -> "fMet-Leu-Phe receptor"
    bao:BAO_0002004 bao:BAO_0000758 ; # "has cell line" -> "U937 (CD59+)"
    bao:BAO_0002921 <http://purl.obolibrary.org/obo/NCBITaxon_9606> ; # "has organism" -> "Homo sapiens"
    <http://www.w3.org/1999/02/22-rdf-syntax-ns#type> "2357" ; # "gene ID" -> "2357"
    <http://www.w3.org/1999/02/22-rdf-syntax-ns#type> "P21462" ; # "uniprot ID" -> "P21462"
    <http://www.w3.org/1999/02/22-rdf-syntax-ns#type> "9606" ; # "NCBI taxonomy ID" -> "9606"
    <http://www.w3.org/1999/02/22-rdf-syntax-ns#type> "10% fetal bovine serum" ; # "material entity culture serum" -> "10% fetal bovine serum"
    bao:BAO_0003102 bao:BAO_0002596 ; # "has role" -> "culture serum"
    <http://www.w3.org/1999/02/22-rdf-syntax-ns#type> "\"RPMI 1640 with 10% FBS, 2 mM�L-glutamine, 10 mM HEPES, 10 U/ml penicillin, 10 microg/ml streptomycin, 4 microg/ml ciprofloxacin, and 500 microg/ml Geneticin\"" ; # "material entity culture medium" -> ""RPMI 1640 with 10% FBS, 2 mM�L-glutamine, 10 mM HEPES, 10 U/ml penicillin, 10 microg/ml streptomycin, 4 microg/ml ciprofloxacin, and 500 microg/ml Geneticin""
    bao:BAO_0003102 bao:BAO_0000114 ; # "has role" -> "culture medium"
    bao:BAO_0000212 bao:BAO_0000246 ; # "has assay method" -> "stable transfection"
    bao:BAO_0000550 "Expressing human formyl peptide receptor 1 (FPR1)" ; # "DNA construct" -> "Expressing human formyl peptide receptor 1 (FPR1)"
    bao:BAO_0003105 "formyl peptide receptor 1" ; # "has function" -> "formyl peptide receptor 1"
    <http://www.w3.org/1999/02/22-rdf-syntax-ns#type> "2357" ; # "construct gene ID" -> "2357"
    bao:BAO_0002662 bao:BAO_0000643 ; # "has quality" -> "mutated"
    bao:BAO_0002897 bao:BAO_0000360 ; # "has preparation method" -> "recombinant expression"
    bao:BAO_0002000 bao:BAO_0002001 ; # "has measured entity" -> "measured entity"
    bao:BAO_0002857 bao:BAO_0000261 ; # "has signal direction" -> "signal decrease corresponding to inhibition"
    bao:BA0_0090012 bao:BAO_0000176 ; # "has participant" -> "small molecule"
    bao:BAO_0003102 bao:BAO_00020137 ; # "has role" -> "perturbagen"
    bao:BAO_0000212 bao:BAO_0000574 ; # "has assay method" -> "single perturbagen"
    bao:BAO_0000737 bao:BAO_0000802 ; # "has manufacturer" -> "ChemDiv"
    bao:BAO_0003102 bao:BAO_0002627 ; # "has role" -> "compound library manufacturer"
    bao:BAO_0002865 bao:BAO_0000943 ; # "uses detection instrument" -> "HyperCyt High Throughput Flow Cytometry System"
    bao:BAO_0000737 bao:BAO_0000946 ; # "has manufacturer" -> "IntelliCyt Corporation"
    bao:BAO_0003102 bao:BAO_0002628 ; # "has role" -> "instrumentation manufacturer"
    bao:BAO_0002917 "488 nanometer" ; # "has excitation wavelength value" -> "488 nanometer"
    bao:BAO_0002918 "515 - 545 nanometer" ; # "has emission wavelength value" -> "515 - 545 nanometer"
    bao:BAO_0000337 bao:BAO_0000201 ; # "has percent response" -> "percent inhibition"
    <http://www.w3.org/1999/02/22-rdf-syntax-ns#type> "1" ; # "PubChem TID" -> "1"
    bao:BAO_0000182 <http://purl.org/obo/owl/UO#UO_0000187> ; # "has response unit" -> "percent"
    bao:BAO_0002787 "1" ; # "has concentration-point number" -> "1"
    bao:BAO_0000196 bao:BAO_0000441 ; # "has mode of action" -> "competitive binding"
    bao:BAO_0002864 bao:BAO_0000136 ; # "has repetition throughput" -> "single repetition"
    <http://www.w3.org/1999/02/22-rdf-syntax-ns#type> "mp" ; # "Annotated by" -> "mp"
    .

## all user-curated entries for PubChem assay #364
## see: http://pubchem.ncbi.nlm.nih.gov/rest/pug/assay/aid/364/description/JSON

:AssayPubChem_364
    rdfs:label "Annotations for PubChem Assay ID 364" ;
    rdfs:subClassOf :PubChemAssay ;
    :PubChemAID "364" ;
    :TextDescription
        """A luciferase-based cell proliferation/viability assay end point kit
        was used as the readout for this assay. The kit measures the amount
        of ATP present in the microtiter plate well. If ATP is not present,
        the catalytic conversion of luciferin into oxyluciferin is not
        possible, and no luminescence results. Since metabolically active
        cells produce ATP, the absence of ATP correlates with the presence of
        inviable cells. This campaign was run with doxorubicin, an antibiotic
        used as an anti-cancer drug, as the positive control. In this assay,
        doxorubicin had a 50% cytotoxicity concentration (CC50) of
        approximately 100 nM.  All data reported was normalized on a
        per-plate basis to wells that contained cells in the presence of 4
        micromolar doxorubicin (i.e. 100% inhibition). The assay was
        conducted in 1536-well format.""" ;
    bao:BAO_0000812 "1673" ; # "has summary assay" -> "1673"
    bao:BAO_0000542 "364_1" ; # "is identical assay of" -> "364_1"
    bao:BAO_0000542 "463" ; # "is identical assay of" -> "463"
    bao:BAO_0000809 bao:BAO_0000030 ; # "has confirmatory assay" -> "confirmatory assay"
    bao:BAO_0000205 bao:BAO_0000219 ; # "has assay format" -> "cell-based format"
    bao:BAO_0002850 bao:BAO_0000534 ; # "has assay readout content" -> "single readout"
    bao:BAO_0002851 "single parameter" ; # "has assay readout content parametricity" -> "single parameter"
    bao:BAO_0002009 <http://purl.obolibrary.org/obo/GO_0008219> ; # "involves biological process" -> "cell death"
    bao:BAO_0002855 "viability assay" ; # "is bioassay type of" -> "viability assay"
    bao:BAO_0000212 bao:BAO_0000127 ; # "has assay method" -> "viability measurement method"
    bao:BAO_0000212 bao:BAO_0000164 ; # "has assay method" -> "ATP quantitation"
    bao:BAO_0000207 bao:BAO_0000045 ; # "has detection method" -> "luminescence method"
    <http://www.w3.org/1999/02/22-rdf-syntax-ns#type> "Identification of cytotoxic compounds in MLSMR library" ; # "screening campaign name" -> "Identification of cytotoxic compounds in MLSMR library"
    bao:BAO_0002853 "Cell Proliferation & Viability (Cytotoxicity) Assay" ; # "has assay title" -> "Cell Proliferation & Viability (Cytotoxicity) Assay"
    bao:BAO_0002854 bao:BAO_0000009 ; # "has bioassay type" -> "ADMET"
    bao:BAO_0002867 bao:BAO_0000516 ; # "has assay footprint" -> "1536 well plate"
    bao:BAO_0002863 bao:BAO_0000535 ; # "has concentration throughput" -> "multiple concentration"
    bao:BAO_0000109 "37 degree celsius" ; # "has temperature value" -> "37 degree celsius"
    bao:BAO_0002833 "48 hour" ; # "has incubation time value" -> "48 hour"
    bao:BAO_0002020 bao:BAO_0000373 ; # "has assay phase characteristic" -> "heterogeneous phase"
    bao:BAO_0002004 <http://purl.obolibrary.org/obo/CLO_0007043> ; # "has cell line" -> "JURKAT cell"
    <http://www.w3.org/1999/02/22-rdf-syntax-ns#type> "10% dialyzed fetal bovine serum" ; # "material entity culture serum" -> "10% dialyzed fetal bovine serum"
    bao:BAO_0003102 bao:BAO_0002596 ; # "has role" -> "culture serum"
    <http://www.w3.org/1999/02/22-rdf-syntax-ns#type> "RPMI-1640 media containing 10% dialyzed fetal bovine serum+ 0.1mM NEAA+ 1mM Sodium Pyruvate+ 25mM HEPES+ 5mM L Glutamine+ and 1x antibiotic" ; # "material entity culture medium" -> "RPMI-1640 media containing 10% dialyzed fetal bovine serum+ 0.1mM NEAA+ 1mM Sodium Pyruvate+ 25mM HEPES+ 5mM L Glutamine+ and 1x antibiotic"
    bao:BAO_0003102 bao:BAO_0000114 ; # "has role" -> "culture medium"
    bao:BA0_0090012 bao:BAO_0000776 ; # "has participant" -> "Adenosine triphosphate"
    bao:BAO_0002000 bao:BAO_0002001 ; # "has measured entity" -> "measured entity"
    bao:BAO_0002857 bao:BAO_0000261 ; # "has signal direction" -> "signal decrease corresponding to inhibition"
    bao:BAO_0000308 bao:BAO_0000682 ; # "has assay kit" -> "CellTiter-Glo Luminescent Cell Viability Assay"
    bao:BAO_0000308 bao:BAO_0000248 ; # "has assay kit" -> "assay Kit"
    bao:BAO_0000737 bao:BAO_0000303 ; # "has manufacturer" -> "Promega"
    bao:BAO_0003102 bao:BAO_0002626 ; # "has role" -> "biologics and screening manufacturer"
    bao:BA0_0090012 bao:BAO_0000176 ; # "has participant" -> "small molecule"
    bao:BAO_0003102 bao:BAO_00020137 ; # "has role" -> "perturbagen"
    bao:BAO_0000212 bao:BAO_0000574 ; # "has assay method" -> "single perturbagen"
    bao:BAO_0000648 bao:BAO_0000733 ; # "compound library" -> "MLSMR library"
    bao:BAO_0002865 bao:BAO_0001046 ; # "uses detection instrument" -> "ViewLux CCD Imager"
    bao:BAO_0000737 bao:BAO_0000297 ; # "has manufacturer" -> "Perkin Elmer"
    bao:BAO_0003102 bao:BAO_0002628 ; # "has role" -> "instrumentation manufacturer"
    bao:BAO_0000208 bao:BAO_0000186 ; # "has endpoint" -> "AC50"
    bao:BAO_0000183 <http://purl.org/obo/owl/UO#UO_0000064> ; # "has concentration unit" -> "micromolar"
    <http://www.w3.org/1999/02/22-rdf-syntax-ns#type> "3" ; # "PubChem TID" -> "3"
    bao:BAO_0002787 "10" ; # "has concentration-point number" -> "10"
    bao:BAO_0002845 "3" ; # "has repetition point-number" -> "3"
    bao:BAO_0000196 bao:BAO_0000090 ; # "has mode of action" -> "cytotoxicity"
    bao:BAO_0002864 bao:BAO_0000533 ; # "has repetition throughput" -> "multiple repetition"
    <http://www.w3.org/1999/02/22-rdf-syntax-ns#type> "Uma" ; # "Annotated by" -> "Uma"
    .

## all user-curated entries for PubChem assay #371
## see: http://pubchem.ncbi.nlm.nih.gov/rest/pug/assay/aid/371/description/JSON

:AssayPubChem_371
    rdfs:label "Annotations for PubChem Assay ID 371" ;
    rdfs:subClassOf :PubChemAssay ;
    :PubChemAID "371" ;
    :TextDescription
        """Compounds that inhibit tumor cell growth may have cytotoxic or
        cytostatic effects and vary widely in structure and mechanism of
        action.  Cancer chemotherapeutic drugs inhibit tumor cell growth by
        disrupting cell division or other mechanisms, which often results in
        apoptotic cell death.  The ability of a compound to inhibit the
        growth of the human non-small cell lung tumor line, A549, is a
        preliminary indication of anticancer activity for treating patients
        with lung cancer.  In order to screen a structurally diverse library
        of compounds for tumor cell growth inhibitory activity, we
        implemented a high throughput screening assay to measure viable cell
        number.  Numerous classes of compounds may cause cytotoxicity by
        perturbing a variety of intracellular signaling pathways, interfering
        with mitosis, or disrupting various aspects of cell function, which
        will result in the reduction of viable cell number, which can be
        measured by a variety of endpoints such as metabolic activity and ATP
        levels. Cultured human A549 lung tumor cells were treated with test
        compounds from a 3317 compound library for 72 hours at a final
        concentration of 10 uM.  Following treatment, ATP was measured using
        a commercially available assay (Cell Titer Glo, Promega).  The assay
        involves a recombinant luciferase enzyme that converts luciferin to
        oxyluciferin in the presence of Mg ions, oxygen, and ATP, and is
        accompanied by the emission of light, or chemiluminsence.  Each plate
        contained 32 replicates of untreated cells which served as a negative
        control and 32 replicates of cells treated with doxorubicin at 5 uM,
        which served as the positive control.  Average growth inhibition
        values were calculated based on two separate experiments.  Compounds
        showing an average percent growth inhibition value of 50% or greater
        were scored as active, while compounds which cause less than 50%
        growth inhibition were scored as inactive.""" ;
    bao:BAO_0000808 bao:BAO_0000031 ; # "has primary assay" -> "primary assay"
    bao:BAO_0000205 bao:BAO_0000219 ; # "has assay format" -> "cell-based format"
    bao:BAO_0002850 bao:BAO_0000534 ; # "has assay readout content" -> "single readout"
    bao:BAO_0002851 "single parameter" ; # "has assay readout content parametricity" -> "single parameter"
    bao:BAO_0002009 <http://purl.obolibrary.org/obo/GO_0008219> ; # "involves biological process" -> "cell death"
    bao:BAO_0002855 "viability assay" ; # "is bioassay type of" -> "viability assay"
    bao:BAO_0000212 bao:BAO_0000127 ; # "has assay method" -> "viability measurement method"
    bao:BAO_0000212 bao:BAO_0000164 ; # "has assay method" -> "ATP quantitation"
    bao:BAO_0000207 bao:BAO_0000045 ; # "has detection method" -> "luminescence method"
    <http://www.w3.org/1999/02/22-rdf-syntax-ns#type> "Identification of tumor cell growth inhibitors" ; # "screening campaign name" -> "Identification of tumor cell growth inhibitors"
    bao:BAO_0002853 "Human A549 Lung Tumor Cell Growth Inhibition Assay" ; # "has assay title" -> "Human A549 Lung Tumor Cell Growth Inhibition Assay"
    bao:BAO_0002854 bao:BAO_0000010 ; # "has bioassay type" -> "functional"
    bao:BAO_0002863 bao:BAO_0000536 ; # "has concentration throughput" -> "single concentration"
    bao:BAO_0000109 "37 degree celsius" ; # "has temperature value" -> "37 degree celsius"
    bao:BAO_0002833 "72 hour" ; # "has incubation time value" -> "72 hour"
    bao:BA0_0090012 "Doxorubicin treated cells" ; # "has participant" -> "Doxorubicin treated cells"
    bao:BAO_0000740 bao:BAO_0000080 ; # "has assay control" -> "positive control"
    bao:BA0_0090012 "untreated cells" ; # "has participant" -> "untreated cells"
    bao:BAO_0000740 bao:BAO_0000079 ; # "has assay control" -> "negative control"
    bao:BAO_0002020 bao:BAO_0000373 ; # "has assay phase characteristic" -> "heterogeneous phase"
    bao:BAO_0002004 <http://purl.obolibrary.org/obo/CLO_0001601> ; # "has cell line" -> "A549 cell"
    bao:BAO_0002921 <http://purl.obolibrary.org/obo/NCBITaxon_9606> ; # "has organism" -> "Homo sapiens"
    <http://www.w3.org/1999/02/22-rdf-syntax-ns#type> "9606" ; # "NCBI taxonomy ID" -> "9606"
    <http://www.w3.org/1999/02/22-rdf-syntax-ns#type> "10% fetal bovine serum" ; # "material entity culture serum" -> "10% fetal bovine serum"
    bao:BAO_0003102 bao:BAO_0002596 ; # "has role" -> "culture serum"
    <http://www.w3.org/1999/02/22-rdf-syntax-ns#type> "aRPMI 1640 medium containing 10% fetal bovine serum (FBS) and 2 mM glutamine" ; # "material entity culture medium" -> "aRPMI 1640 medium containing 10% fetal bovine serum (FBS) and 2 mM glutamine"
    bao:BAO_0003102 bao:BAO_0000114 ; # "has role" -> "culture medium"
    bao:BA0_0090012 bao:BAO_0000776 ; # "has participant" -> "Adenosine triphosphate"
    bao:BAO_0002000 bao:BAO_0002001 ; # "has measured entity" -> "measured entity"
    bao:BAO_0002857 bao:BAO_0000261 ; # "has signal direction" -> "signal decrease corresponding to inhibition"
    bao:BAO_0000308 bao:BAO_0000682 ; # "has assay kit" -> "CellTiter-Glo Luminescent Cell Viability Assay"
    bao:BAO_0000308 bao:BAO_0000248 ; # "has assay kit" -> "assay Kit"
    bao:BAO_0000737 bao:BAO_0000303 ; # "has manufacturer" -> "Promega"
    bao:BAO_0003102 bao:BAO_0002626 ; # "has role" -> "biologics and screening manufacturer"
    bao:BA0_0090012 bao:BAO_0000176 ; # "has participant" -> "small molecule"
    bao:BAO_0003102 bao:BAO_00020137 ; # "has role" -> "perturbagen"
    bao:BAO_0000212 bao:BAO_0000574 ; # "has assay method" -> "single perturbagen"
    bao:BAO_0000648 bao:BAO_0000733 ; # "compound library" -> "MLSMR library"
    bao:BAO_0002865 bao:BAO_0000701 ; # "uses detection instrument" -> "EnVision Multilabel Reader"
    bao:BAO_0000737 bao:BAO_0000297 ; # "has manufacturer" -> "Perkin Elmer"
    bao:BAO_0003102 bao:BAO_0002628 ; # "has role" -> "instrumentation manufacturer"
    bao:BAO_0000337 bao:BAO_0000096 ; # "has percent response" -> "percent growth inhibition"
    <http://www.w3.org/1999/02/22-rdf-syntax-ns#type> "1" ; # "PubChem TID" -> "1"
    bao:BAO_0000182 <http://purl.org/obo/owl/UO#UO_0000187> ; # "has response unit" -> "percent"
    bao:BAO_0002666 "10" ; # "has concentration value" -> "10"
    bao:BAO_0000183 <http://purl.org/obo/owl/UO#UO_0000064> ; # "has concentration unit" -> "micromolar"
    bao:BAO_0002787 "1" ; # "has concentration-point number" -> "1"
    bao:BAO_0002845 "2" ; # "has repetition point-number" -> "2"
    bao:BAO_0000196 bao:BAO_0000090 ; # "has mode of action" -> "cytotoxicity"
    bao:BAO_0002864 bao:BAO_0000533 ; # "has repetition throughput" -> "multiple repetition"
    <http://www.w3.org/1999/02/22-rdf-syntax-ns#type> "Uma" ; # "Annotated by" -> "Uma"
    .

## all user-curated entries for PubChem assay #373
## see: http://pubchem.ncbi.nlm.nih.gov/rest/pug/assay/aid/373/description/JSON

:AssayPubChem_373
    rdfs:label "Annotations for PubChem Assay ID 373" ;
    rdfs:subClassOf :PubChemAssay ;
    :PubChemAID "373" ;
    :TextDescription
        """A cell line containing the human S1P3 receptor as well as the
        beta-lactamase (BLA) reporter-gene under control of the nuclear
        factor of activated T-cells (NFAT) promoter was used to measure S1P3
        agonism. If the S1P3 receptor was stimulated by agonist,
        transcription of the NFAT-BLA gene occurred via a G-alpha-16 protein
        coupled signaling cascade. The amount of BLA activity was
        proportional to the concentration of agonist. BLA activity was
        measured with a fluorescent BLA substrate. The entire campaign was
        run with S1P as the positive control. In this assay, S1P had a 50%
        effective concentration (EC50) of approximately 200 nM.  All data
        reported was normalized on a per-plate basis to wells that contained
        cells in the presence of 1 micromolar S1P (i.e. 100% activation). The
        primary HTS assay was conducted in 1536-well format. All compounds
        were tested once at a 4.5 micromolar final concentration. A
        mathematical algorithm was used to determine nominally active
        compounds in the primary screen. Two values were calculated: (1) the
        average percent activity of all compounds tested, and (2) three times
        their standard deviation. The sum of these two values was used as a
        cutoff parameter, i.e. any compound that exhibited greater
        %activation than the cutoff parameter was declared active. In
        addition, wells with fluorescence values that could be attributed to
        artifact were also chosen for further follow-up. For the confirmation
        assay, all compounds were tested in triplicate in identical
        conditions to the primary HTS assay. For all assays, a Chinese
        Hamster Ovary (CHO) cell line stably transfected with human S1P3
        receptor, nuclear factor of activated T-cell-beta lactamase
        (NFAT-BLA) reporter construct and the G-alpha-16 pathway coupling
        protein was used. Cells were cultured in T-175 sq cm Corning flasks
        (part 431080) at 37 deg C and 95% RH. The growth media consisted of
        Dulbecco's Modified Eagle's Media (Invitrogen, part 11965-092)
        containing 10% v/v heat inactivated bovine growth serum (Hyclone,
        part SH30541.03), 0.1 mM NEAA (Invitrogen, part 1114-050), 1 mM
        Sodium Pyruvate (Invitrogen, part 11360-070), 25 mM HEPES
        (Invitrogen, part 15630-080), 5 mM L-Glutamine (Invitrogen, part
        25030-081), 2 mg/mL Geneticin (Invitrogen, part 10131-027), 0.2 mg/mL
        Hygromycin B (Invitrogen, part 10687-010) and 1x
        penicillin-streptomycin (Invitrogen, part 15140-122). Prior to assay,
        cells were suspended to a concentration of 1 million/milliliter in
        phenol red free Dulbecco's Modified Eagle's Media (Invitrogen, part
        21063-029) containing 0.5% charcoal/dextran treated fetal bovine
        serum (Hyclone, part SH30068.03), 0.1 mM NEAA, 1 mM Sodium Pyruvate,
        25 mM HEPES, and 5 mM L-Glutamine. The assay began by dispensing 5
        microliters of cell suspension to each test well of a 1536 well
        plate. The cells were then allowed to incubate in the plates
        overnight at 37 deg C in 5% CO2.  The next day, 25 nL of test
        compound or DMSO control was added. The S1P positive control was also
        added to the appropriate control wells to a final concentration of 1
        micromolar. Plates were then incubated at 37 deg C in 5% CO2 for 4
        hrs. After the incubation, 1 microliter/well of the GeneBLAzer's
        fluorescent substrate mixture (Invitrogen, LiveBLAzer, part K1085),
        prepared according to the manufacturer's protocol and containing 200
        mM probenicid (Sigma, part P8761) was added. After 2 hours of
        incubation at room temperature, plates were read on the EnVision
        plate reader (PerkinElmer Lifesciences, Turku, Finland) at an
        excitation wavelength 405 nm and emission wavelengths of 535 nm & 460
        nm. Each channel of raw data was corrected by subtracting
        "background" (i.e. wells containing media and substrate only) before
        the ratio of 460 nm/535 nm fluorescence emission was calculated.
        Percent activation was calculated from the median ratio of the
        positive control after subtracting the basal signal ratio from the
        sample well and the positive control.""" ;
    bao:BAO_0001067 "439" ; # "is primary assay of" -> "439"
    bao:BAO_0001067 "1192" ; # "is primary assay of" -> "1192"
    bao:BAO_0001067 "1232" ; # "is primary assay of" -> "1232"
    bao:BAO_0001067 "1248" ; # "is primary assay of" -> "1248"
    bao:BAO_0000812 "540309" ; # "has summary assay" -> "540309"
    bao:BAO_0000808 bao:BAO_0000031 ; # "has primary assay" -> "primary assay"
    bao:BAO_0000205 bao:BAO_0000219 ; # "has assay format" -> "cell-based format"
    bao:BAO_0000409 bao:BAO_0000410 ; # "assay measurement type" -> "endpoint assay"
    bao:BAO_0002851 "single parameter" ; # "has assay readout content parametricity" -> "single parameter"
    bao:BA0_0090012 bao:BAO_0000284 ; # "has participant" -> "G protein coupled receptor"
    bao:BAO_0003102 bao:BAO_00020144 ; # "has role" -> "target"
    bao:BAO_0002855 "beta lactamase reporter gene" ; # "is bioassay type of" -> "beta lactamase reporter gene"
    bao:BAO_0000212 bao:BAO_0000125 ; # "has assay method" -> "reporter gene method"
    bao:BAO_0000212 bao:BAO_0000151 ; # "has assay method" -> "beta lactamase induction"
    bao:BAO_0000207 bao:BAO_0000001 ; # "has detection method" -> "fluorescence resonance energy transfer"
    <http://www.w3.org/1999/02/22-rdf-syntax-ns#type> "Agonists of the Sphingosine 1-Phosphate Receptor 3 (S1P3)" ; # "screening campaign name" -> "Agonists of the Sphingosine 1-Phosphate Receptor 3 (S1P3)"
    bao:BAO_0002853 "S1P3 Agonist Primary HTS and Confirmation Assays" ; # "has assay title" -> "S1P3 Agonist Primary HTS and Confirmation Assays"
    bao:BAO_0002854 bao:BAO_0000010 ; # "has bioassay type" -> "functional"
    bao:BAO_0002867 bao:BAO_0000516 ; # "has assay footprint" -> "1536 well plate"
    bao:BAO_0002863 bao:BAO_0000536 ; # "has concentration throughput" -> "single concentration"
    bao:BAO_0000109 "37 degree celsius" ; # "has temperature value" -> "37 degree celsius"
    bao:BAO_0002833 "4 hour" ; # "has incubation time value" -> "4 hour"
    bao:BA0_0090012 "Sphingosine 1-phosphate 1 micromolar" ; # "has participant" -> "Sphingosine 1-phosphate 1 micromolar"
    bao:BAO_0000740 bao:BAO_0000080 ; # "has assay control" -> "positive control"
    <http://www.w3.org/1999/02/22-rdf-syntax-ns#type> "TSRI" ; # "material entity assay provider" -> "TSRI"
    bao:BAO_0003102 bao:BAO_0000027 ; # "has role" -> "assay provider"
    bao:BAO_0002020 bao:BAO_0000373 ; # "has assay phase characteristic" -> "heterogeneous phase"
    bao:BAO_0000118 "0.50%" ; # "DMSO" -> "0.50%"
    bao:BAO_0002000 bao:BAO_0000998 ; # "has measured entity" -> "Probenecid"
    bao:BAO_0003102 <http://purl.obolibrary.org/obo/CHEBI_35222> ; # "has role" -> "inhibitor"
    bao:BA0_0090012 "Sphingosine 1-phosphate receptor 3" ; # "has participant" -> "Sphingosine 1-phosphate receptor 3"
    bao:BAO_0002004 <http://purl.obolibrary.org/obo/CLO_0002421> ; # "has cell line" -> "CHO cell"
    bao:BAO_0002921 <http://purl.obolibrary.org/obo/NCBITaxon_9606> ; # "has organism" -> "Homo sapiens"
    <http://www.w3.org/1999/02/22-rdf-syntax-ns#type> "Q99500" ; # "uniprot ID" -> "Q99500"
    <http://www.w3.org/1999/02/22-rdf-syntax-ns#type> "9606" ; # "NCBI taxonomy ID" -> "9606"
    <http://www.w3.org/1999/02/22-rdf-syntax-ns#type> "10% v/v heat inactivated bovine growth serum" ; # "material entity culture serum" -> "10% v/v heat inactivated bovine growth serum"
    bao:BAO_0003102 bao:BAO_0002596 ; # "has role" -> "culture serum"
    <http://www.w3.org/1999/02/22-rdf-syntax-ns#type> "\"DMEM with 10% v/v heat inactivated bovine growth serum, 0.1 mM NEAA, 1 mM Sodium Pyruvate, 25 mM HEPES, 5 mM L-Glutamine, 2 mg/ml Geneticin, 0.2 mg/ml Hygromycin B and 1x penicillin-streptomycin\"" ; # "material entity culture medium" -> ""DMEM with 10% v/v heat inactivated bovine growth serum, 0.1 mM NEAA, 1 mM Sodium Pyruvate, 25 mM HEPES, 5 mM L-Glutamine, 2 mg/ml Geneticin, 0.2 mg/ml Hygromycin B and 1x penicillin-streptomycin""
    bao:BAO_0003102 bao:BAO_0000114 ; # "has role" -> "culture medium"
    bao:BAO_0002922 "\"Phenol red free DMEM with 0.5% charcoal/dextran treated fetal bovine serum, 0.1 mM NEAA, 1 mM sodium pyruvate, 25 mM HEPES, 5 mM L-Glutamine\"" ; # "has assay medium" -> ""Phenol red free DMEM with 0.5% charcoal/dextran treated fetal bovine serum, 0.1 mM NEAA, 1 mM sodium pyruvate, 25 mM HEPES, 5 mM L-Glutamine""
    bao:BAO_0002922 bao:BAO_0000596 ; # "has assay medium" -> "assay medium"
    <http://www.w3.org/1999/02/22-rdf-syntax-ns#type> "0.5% charcoal/dextran treated fetal bovine serum" ; # "material entity assay serum" -> "0.5% charcoal/dextran treated fetal bovine serum"
    bao:BAO_0002923 bao:BAO_0002597 ; # "has assay serum" -> "assay serum"
    bao:BAO_0000212 bao:BAO_0000246 ; # "has assay method" -> "stable transfection"
    bao:BAO_0000550 "Expressing human S1P3 receptor and a beta-lactamase (BLA) reporter gene under the control of a NFAT promoter" ; # "DNA construct" -> "Expressing human S1P3 receptor and a beta-lactamase (BLA) reporter gene under the control of a NFAT promoter"
    bao:BAO_0003105 "sphingosine-1-phosphate receptor 3" ; # "has function" -> "sphingosine-1-phosphate receptor 3"
    <http://www.w3.org/1999/02/22-rdf-syntax-ns#type> "1903" ; # "construct gene ID" -> "1903"
    bao:BAO_0002662 bao:BAO_0002157 ; # "has quality" -> "native form"
    bao:BAO_0003105 bao:BAO_00020151 ; # "has function" -> "artificial regulatory region"
    bao:BAO_0003105 "Nuclear factor of activated T-cells" ; # "has function" -> "Nuclear factor of activated T-cells"
    bao:BAO_0003105 bao:BAO_0000751 ; # "has function" -> "Beta-lactamase"
    bao:BAO_0003102 bao:BAO_0002656 ; # "has role" -> "reporter gene"
    bao:BAO_0002897 bao:BAO_0000360 ; # "has preparation method" -> "recombinant expression"
    bao:BA0_0090012 bao:BAO_0000751 ; # "has participant" -> "Beta-lactamase"
    bao:BAO_0002000 bao:BAO_0002001 ; # "has measured entity" -> "measured entity"
    bao:BAO_0002857 bao:BAO_0002153 ; # "has signal direction" -> "signal increase corresponding to inhibition"
    bao:BAO_0000308 bao:BAO_0000923 ; # "has assay kit" -> "GeneBLAzer"
    bao:BAO_0000308 bao:BAO_0000248 ; # "has assay kit" -> "assay Kit"
    bao:BAO_0000737 bao:BAO_0000677 ; # "has manufacturer" -> "Invitrogen"
    bao:BAO_0003102 bao:BAO_0002626 ; # "has role" -> "biologics and screening manufacturer"
    bao:BA0_0090012 bao:BAO_0000176 ; # "has participant" -> "small molecule"
    bao:BAO_0003102 bao:BAO_00020137 ; # "has role" -> "perturbagen"
    bao:BAO_0000212 bao:BAO_0000574 ; # "has assay method" -> "single perturbagen"
    bao:BAO_0002865 bao:BAO_0000701 ; # "uses detection instrument" -> "EnVision Multilabel Reader"
    bao:BAO_0000737 bao:BAO_0000297 ; # "has manufacturer" -> "Perkin Elmer"
    bao:BAO_0003102 bao:BAO_0002628 ; # "has role" -> "instrumentation manufacturer"
    bao:BAO_0002917 "405 nanometer" ; # "has excitation wavelength value" -> "405 nanometer"
    bao:BAO_0002918 "460 nanometer" ; # "has emission wavelength value" -> "460 nanometer"
    bao:BAO_0002918 "535 nanometer" ; # "has emission wavelength value" -> "535 nanometer"
    bao:BAO_0000337 bao:BAO_0000200 ; # "has percent response" -> "percent activation"
    <http://www.w3.org/1999/02/22-rdf-syntax-ns#type> "1" ; # "PubChem TID" -> "1"
    <http://www.w3.org/1999/02/22-rdf-syntax-ns#type> "2" ; # "PubChem TID" -> "2"
    bao:BAO_0000182 <http://purl.org/obo/owl/UO#UO_0000187> ; # "has response unit" -> "percent"
    bao:BAO_0002666 "4.5" ; # "has concentration value" -> "4.5"
    bao:BAO_0000183 <http://purl.org/obo/owl/UO#UO_0000064> ; # "has concentration unit" -> "micromolar"
    bao:BAO_0002787 "1" ; # "has concentration-point number" -> "1"
    bao:BAO_0002845 "2" ; # "has repetition point-number" -> "2"
    bao:BAO_0000196 bao:BAO_0000087 ; # "has mode of action" -> "activation"
    bao:BAO_0002864 bao:BAO_0000533 ; # "has repetition throughput" -> "multiple repetition"
    <http://www.w3.org/1999/02/22-rdf-syntax-ns#type> "mp" ; # "Annotated by" -> "mp"
    .

## all user-curated entries for PubChem assay #410
## see: http://pubchem.ncbi.nlm.nih.gov/rest/pug/assay/aid/410/description/JSON

:AssayPubChem_410
    rdfs:label "Annotations for PubChem Assay ID 410" ;
    rdfs:subClassOf :PubChemAssay ;
    :PubChemAID "410" ;
    :TextDescription
        """The P450 gene superfamily is involved in metabolism and the clearance
        of xenobiotics. This assay used human CYP1A2 to measure the
        demethylation of luciferin 6' methyl ether (Luciferin-ME;
        Promega-Glo) to luciferin. The luciferin is then measured by
        luminescence after the addition of a luciferase detection regeant. 
        Luciferin-ME concentration in the assay was equal to its Km for
        CYP1A2. Two uL of enzyme and substrate mix (final concentrations:
        20nM CYP1A2, 100uM Luciferin-ME, 100mM KPO4) were dispensed into a
        white, solid bottom 1536-well microtiter plate. 23nL of compound was
        transferred by a pin tool. The plate was incubated at room
        temperature for 10 min.  Two uL of an NADPH regeneration solution
        (Promega supplied reagent) was dispensed and the reaction was allowed
        to continue for 60 min at room temperature. Then the reaction was
        stopped by reconstituted detection reagent. After another 20 min of
        incubation the plate was read on the ViewLux (Perkin Elmer) at 60 sec
        exposure and 2x2 binning. This protocol was carried out with
        Promega-Glo reagents. Data were normalized to the to AC100 inhibition
        (57 uM furafylline).""" ;
    bao:BAO_0000808 bao:BAO_0000031 ; # "has primary assay" -> "primary assay"
    bao:BAO_0000205 bao:BAO_0000217 ; # "has assay format" -> "biochemical format"
    bao:BAO_0000205 bao:BAO_0000224 ; # "has assay format" -> "protein format"
    bao:BAO_0000205 bao:BAO_0000357 ; # "has assay format" -> "single protein format"
    bao:BAO_0000409 bao:BAO_0000410 ; # "assay measurement type" -> "endpoint assay"
    bao:BAO_0002850 bao:BAO_0000534 ; # "has assay readout content" -> "single readout"
    bao:BAO_0002851 "single parameter" ; # "has assay readout content parametricity" -> "single parameter"
    bao:BA0_0090012 bao:BAO_0000291 ; # "has participant" -> "oxidoreductase"
    bao:BAO_0003102 bao:BAO_00020144 ; # "has role" -> "target"
    bao:BAO_0002855 bao:BAO_0002736 ; # "is bioassay type of" -> "cytochrome P450 enzyme activity assay"
    bao:BAO_0000212 bao:BAO_0000124 ; # "has assay method" -> "enzyme activity measurement method"
    bao:BAO_0000212 bao:BAO_0002593 ; # "has assay method" -> "substrate coupled enzyme activity measurement method"
    bao:BAO_0000212 bao:BAO_0002595 ; # "has assay method" -> "luciferin coupled enzyme activity measurement method"
    bao:BAO_0000207 bao:BAO_0000045 ; # "has detection method" -> "luminescence method"
    <http://www.w3.org/1999/02/22-rdf-syntax-ns#type> "\"Identification of Inhibitors, Substrates and Activators of Cytochrome P450 isozymes\"" ; # "screening campaign name" -> ""Identification of Inhibitors, Substrates and Activators of Cytochrome P450 isozymes""
    bao:BAO_0002853 "p450-cyp1a2" ; # "has assay title" -> "p450-cyp1a2"
    bao:BAO_0002854 bao:BAO_0000010 ; # "has bioassay type" -> "functional"
    bao:BAO_0002867 bao:BAO_0000516 ; # "has assay footprint" -> "1536 well plate"
    bao:BAO_0002863 bao:BAO_0000535 ; # "has concentration throughput" -> "multiple concentration"
    bao:BAO_0000109 "25 degree celsius" ; # "has temperature value" -> "25 degree celsius"
    <http://www.w3.org/1999/02/22-rdf-syntax-ns#type> "25 degree celsius" ; # "substrate incubation temperature" -> "25 degree celsius"
    <http://www.w3.org/1999/02/22-rdf-syntax-ns#type> "1 hour" ; # "substrate incubation time" -> "1 hour"
    bao:BAO_0002833 "1 hour" ; # "has incubation time value" -> "1 hour"
    bao:BA0_0090012 bao:BAO_0000795 ; # "has participant" -> "Furafylline"
    bao:BAO_0000740 bao:BAO_0000080 ; # "has assay control" -> "positive control"
    <http://www.w3.org/1999/02/22-rdf-syntax-ns#type> "57" ; # "positive control concentration" -> "57"
    bao:BAO_0000183 <http://purl.org/obo/owl/UO#UO_0000064> ; # "has concentration unit" -> "micromolar"
    bao:BAO_0002020 bao:BAO_0000372 ; # "has assay phase characteristic" -> "homogeneous phase"
    bao:BAO_0002000 bao:BAO_0000749 ; # "has measured entity" -> "NADPH"
    bao:BAO_0003102 <http://purl.obolibrary.org/obo/CHEBI_23357> ; # "has role" -> "cofactor"
    bao:BAO_0002739 "Luciferin-ME" ; # "has substrate" -> "Luciferin-ME"
    bao:BAO_0003102 bao:BAO_0002030 ; # "has role" -> "coupled substrate"
    bao:BAO_0002000 bao:BAO_0000795 ; # "has measured entity" -> "Furafylline"
    bao:BAO_0003102 <http://purl.obolibrary.org/obo/CHEBI_35222> ; # "has role" -> "inhibitor"
    bao:BA0_0090012 bao:BAO_0000776 ; # "has participant" -> "Adenosine triphosphate"
    bao:BAO_0003102 <http://purl.obolibrary.org/obo/CHEBI_25078> ; # "has role" -> "luciferin"
    bao:BAO_0003102 bao:BAO_00020143 ; # "has role" -> "substrate"
    bao:BA0_0090012 "Cytochrome P450 1A2" ; # "has participant" -> "Cytochrome P450 1A2"
    bao:BAO_0002921 <http://purl.obolibrary.org/obo/NCBITaxon_9606> ; # "has organism" -> "Homo sapiens"
    <http://www.w3.org/1999/02/22-rdf-syntax-ns#type> "P05177" ; # "uniprot ID" -> "P05177"
    <http://www.w3.org/1999/02/22-rdf-syntax-ns#type> "9606" ; # "NCBI taxonomy ID" -> "9606"
    bao:BAO_0002662 bao:BAO_0002157 ; # "has quality" -> "native form"
    bao:BAO_0002897 bao:BAO_0000360 ; # "has preparation method" -> "recombinant expression"
    bao:BAO_0002622 bao:BAO_00020127 ; # "has purity value" -> "purified"
    bao:BA0_0090012 bao:BAO_0000141 ; # "has participant" -> "Luciferin 4-monooxygenase"
    bao:BAO_0002000 bao:BAO_0002001 ; # "has measured entity" -> "measured entity"
    bao:BAO_0002857 bao:BAO_0000261 ; # "has signal direction" -> "signal decrease corresponding to inhibition"
    bao:BAO_0000308 bao:BAO_0000674 ; # "has assay kit" -> "P450-Glo CYP1A2 Screening System"
    bao:BAO_0000308 bao:BAO_0000248 ; # "has assay kit" -> "assay Kit"
    bao:BAO_0000737 bao:BAO_0000303 ; # "has manufacturer" -> "Promega"
    bao:BAO_0003102 bao:BAO_0002626 ; # "has role" -> "biologics and screening manufacturer"
    bao:BA0_0090012 bao:BAO_0000176 ; # "has participant" -> "small molecule"
    bao:BAO_0003102 bao:BAO_00020137 ; # "has role" -> "perturbagen"
    bao:BAO_0000212 bao:BAO_0000574 ; # "has assay method" -> "single perturbagen"
    bao:BAO_0002865 bao:BAO_0001046 ; # "uses detection instrument" -> "ViewLux CCD Imager"
    bao:BAO_0000737 bao:BAO_0000297 ; # "has manufacturer" -> "Perkin Elmer"
    bao:BAO_0003102 bao:BAO_0002628 ; # "has role" -> "instrumentation manufacturer"
    bao:BAO_0000208 bao:BAO_0000186 ; # "has endpoint" -> "AC50"
    <http://www.w3.org/1999/02/22-rdf-syntax-ns#type> "3" ; # "PubChem TID" -> "3"
    bao:BAO_0002787 "15" ; # "has concentration-point number" -> "15"
    bao:BAO_0002845 "1" ; # "has repetition point-number" -> "1"
    bao:BAO_0000196 bao:BAO_0000091 ; # "has mode of action" -> "inhibition"
    bao:BAO_0002864 bao:BAO_0000136 ; # "has repetition throughput" -> "single repetition"
    <http://www.w3.org/1999/02/22-rdf-syntax-ns#type> "Uma" ; # "Annotated by" -> "Uma"
    .

## all user-curated entries for PubChem assay #411
## see: http://pubchem.ncbi.nlm.nih.gov/rest/pug/assay/aid/411/description/JSON

:AssayPubChem_411
    rdfs:label "Annotations for PubChem Assay ID 411" ;
    rdfs:subClassOf :PubChemAssay ;
    :PubChemAID "411" ;
    :TextDescription
        """To aid in the interpretation of high-throughput screening (HTS)
        results derived from luciferase-based assays, we used quantitative
        HTS, an approach that defines the concentration-response behavior of
        each library sample, to profile the ATP-dependent luciferase from
        Photinus pyralis against more than 72 000 samples. Luciferase
        (PKLight, Cambrex Corporation) was assayed for its ability to
        generate light using ATP and luciferin as substrates. The ATP
        concentration in the assay (10 uM) was within the linear range of
        enzyme activity for the assay conditions used.""" ;
    bao:BAO_0000541 "618" ; # "is counter assay of" -> "618"
    bao:BAO_0000812 "2309" ; # "has summary assay" -> "2309"
    bao:BAO_0000210 bao:BAO_0000032 ; # "has assay stage" -> "secondary assay"
    bao:BAO_0001086 bao:BAO_0000684 ; # "has physicochemical profiling assay" -> "physicochemical profiling assay"
    bao:BAO_0000205 bao:BAO_0000217 ; # "has assay format" -> "biochemical format"
    bao:BAO_0000205 bao:BAO_0000224 ; # "has assay format" -> "protein format"
    bao:BAO_0000205 bao:BAO_0000357 ; # "has assay format" -> "single protein format"
    bao:BAO_0000409 bao:BAO_0000410 ; # "assay measurement type" -> "endpoint assay"
    bao:BAO_0002850 bao:BAO_0000534 ; # "has assay readout content" -> "single readout"
    bao:BAO_0002851 "single parameter" ; # "has assay readout content parametricity" -> "single parameter"
    bao:BA0_0090012 bao:BAO_0000291 ; # "has participant" -> "oxidoreductase"
    bao:BAO_0003102 bao:BAO_00020144 ; # "has role" -> "target"
    bao:BAO_0002855 bao:BAO_0002735 ; # "is bioassay type of" -> "luciferase enzyme activity assay"
    bao:BAO_0000212 bao:BAO_0000124 ; # "has assay method" -> "enzyme activity measurement method"
    bao:BAO_0000212 bao:BAO_0000139 ; # "has assay method" -> "direct enzyme activity measurement method"
    bao:BAO_0000207 bao:BAO_0000045 ; # "has detection method" -> "luminescence method"
    <http://www.w3.org/1999/02/22-rdf-syntax-ns#type> "Identification of inhibitors of MT1-MMP transcription" ; # "screening campaign name" -> "Identification of inhibitors of MT1-MMP transcription"
    bao:BAO_0002853 "qHTS Assay for Inhibitors of Firefly Luciferase" ; # "has assay title" -> "qHTS Assay for Inhibitors of Firefly Luciferase"
    bao:BAO_0002854 bao:BAO_0000010 ; # "has bioassay type" -> "functional"
    bao:BAO_0002867 bao:BAO_0000516 ; # "has assay footprint" -> "1536 well plate"
    bao:BAO_0002863 bao:BAO_0000535 ; # "has concentration throughput" -> "multiple concentration"
    bao:BAO_0000109 "25 degree celsius" ; # "has temperature value" -> "25 degree celsius"
    <http://www.w3.org/1999/02/22-rdf-syntax-ns#type> "25 degree celsius" ; # "substrate incubation temperature" -> "25 degree celsius"
    <http://www.w3.org/1999/02/22-rdf-syntax-ns#type> "8 minute" ; # "substrate incubation time" -> "8 minute"
    bao:BAO_0002833 "8 minute" ; # "has incubation time value" -> "8 minute"
    bao:BA0_0090012 "Resveratrol" ; # "has participant" -> "Resveratrol"
    bao:BAO_0000740 bao:BAO_0000080 ; # "has assay control" -> "positive control"
    <http://www.w3.org/1999/02/22-rdf-syntax-ns#type> "77" ; # "positive control concentration" -> "77"
    bao:BAO_0000183 <http://purl.org/obo/owl/UO#UO_0000064> ; # "has concentration unit" -> "micromolar"
    bao:BA0_0090012 bao:BAO_0000118 ; # "has participant" -> "DMSO"
    bao:BAO_0000740 bao:BAO_0000079 ; # "has assay control" -> "negative control"
    bao:BAO_0002020 bao:BAO_0000372 ; # "has assay phase characteristic" -> "homogeneous phase"
    bao:BA0_0090012 bao:BAO_0001038 ; # "has participant" -> "Tween 20"
    bao:BAO_0003102 <http://purl.obolibrary.org/obo/CHEBI_27780> ; # "has role" -> "detergent"
    bao:BA0_0090012 bao:BAO_0000776 ; # "has participant" -> "Adenosine triphosphate"
    bao:BAO_0003102 <http://purl.obolibrary.org/obo/CHEBI_25078> ; # "has role" -> "luciferin"
    bao:BAO_0003102 bao:BAO_00020143 ; # "has role" -> "substrate"
    bao:BA0_0090012 bao:BAO_0000141 ; # "has participant" -> "Luciferin 4-monooxygenase"
    bao:BAO_0002921 <http://purl.obolibrary.org/obo/NCBITaxon_7054> ; # "has organism" -> "Photinus pyralis"
    <http://www.w3.org/1999/02/22-rdf-syntax-ns#type> "P08659" ; # "uniprot ID" -> "P08659"
    <http://www.w3.org/1999/02/22-rdf-syntax-ns#type> "7054" ; # "NCBI taxonomy ID" -> "7054"
    bao:BAO_0002662 bao:BAO_0002157 ; # "has quality" -> "native form"
    bao:BAO_0002897 bao:BAO_0000360 ; # "has preparation method" -> "recombinant expression"
    bao:BAO_0002622 bao:BAO_00020127 ; # "has purity value" -> "purified"
    bao:BAO_0002000 bao:BAO_0002001 ; # "has measured entity" -> "measured entity"
    bao:BAO_0002857 bao:BAO_0000261 ; # "has signal direction" -> "signal decrease corresponding to inhibition"
    bao:BAO_0000308 bao:BAO_0000307 ; # "has assay kit" -> "PKLight"
    bao:BAO_0000308 bao:BAO_0000248 ; # "has assay kit" -> "assay Kit"
    bao:BAO_0000737 bao:BAO_0000305 ; # "has manufacturer" -> "Cambrex"
    bao:BAO_0003102 bao:BAO_0002626 ; # "has role" -> "biologics and screening manufacturer"
    bao:BA0_0090012 bao:BAO_0000176 ; # "has participant" -> "small molecule"
    bao:BAO_0003102 bao:BAO_00020137 ; # "has role" -> "perturbagen"
    bao:BAO_0000212 bao:BAO_0000574 ; # "has assay method" -> "single perturbagen"
    bao:BAO_0000648 bao:BAO_0000733 ; # "compound library" -> "MLSMR library"
    bao:BAO_0002865 bao:BAO_0001046 ; # "uses detection instrument" -> "ViewLux CCD Imager"
    bao:BAO_0000737 bao:BAO_0000297 ; # "has manufacturer" -> "Perkin Elmer"
    bao:BAO_0003102 bao:BAO_0002628 ; # "has role" -> "instrumentation manufacturer"
    bao:BAO_0000208 bao:BAO_0000186 ; # "has endpoint" -> "AC50"
    bao:BAO_0000337 bao:BAO_0000656 ; # "has percent response" -> "efficacy"
    <http://www.w3.org/1999/02/22-rdf-syntax-ns#type> "2" ; # "PubChem TID" -> "2"
    <http://www.w3.org/1999/02/22-rdf-syntax-ns#type> "3" ; # "PubChem TID" -> "3"
    bao:BAO_0000182 <http://purl.org/obo/owl/UO#UO_0000187> ; # "has response unit" -> "percent"
    bao:BAO_0002787 "15" ; # "has concentration-point number" -> "15"
    bao:BAO_0002845 "1" ; # "has repetition point-number" -> "1"
    bao:BAO_0000196 bao:BAO_0000091 ; # "has mode of action" -> "inhibition"
    bao:BAO_0002864 bao:BAO_0000136 ; # "has repetition throughput" -> "single repetition"
    <http://www.w3.org/1999/02/22-rdf-syntax-ns#type> "Uma" ; # "Annotated by" -> "Uma"
    .

## all user-curated entries for PubChem assay #421
## see: http://pubchem.ncbi.nlm.nih.gov/rest/pug/assay/aid/421/description/JSON

:AssayPubChem_421
    rdfs:label "Annotations for PubChem Assay ID 421" ;
    rdfs:subClassOf :PubChemAssay ;
    :PubChemAID "421" ;
    :TextDescription
        """We have developed a 1536-well cell-based assay for quantitative high
        throughput screening (qHTS) against a number of cell lines to
        determine in vitro cytotoxicity of small molecules. This particular
        assay uses the BJ cell line from ATCC which is derived from normal
        human foreskin fibroblasts. The CellTiter-Glo luminescent cell
        viability assay (Promega) is a homogeneous method to measure the
        number of viable cells in culture. The end point readout of this
        assay is based on quantitation of intracellular ATP, an indicator of
        metabolic activity, using the luciferase reaction. Luciferase
        catalyzes the oxidation of beetle Luciferin to oxyluciferin and light
        in the presence of ATP. The luminescent signal is proportional to
        amount of ATP present. Using the CellTiter-Glo luminescent cell
        viability assay, the amount of cellular ATP was measured in the BJ
        cell line with complete culture medium following compound treatment
        for 40 hours. The assay was performed in opaque white Kalypsys
        1536-well plates. In the screen, tamoxifen and doxorubicin were used
        as positive controls.  Library compounds were measured for their
        ability to cause acute toxicity in the cell line, as reflected by a
        decrease in intracellular ATP levels, in a concentration-dependent
        manner. Data were normalized to the controls for basal activity (DMSO
        only) and 100% inhibition (100 uM tamoxifen).  AC50 values were
        determined from concentration-response data modeled with the standard
        Hill equation.""" ;
    bao:BAO_0000808 bao:BAO_0000031 ; # "has primary assay" -> "primary assay"
    bao:BAO_0000205 bao:BAO_0000219 ; # "has assay format" -> "cell-based format"
    bao:BAO_0002850 bao:BAO_0000534 ; # "has assay readout content" -> "single readout"
    bao:BAO_0002851 "single parameter" ; # "has assay readout content parametricity" -> "single parameter"
    bao:BAO_0002009 <http://purl.obolibrary.org/obo/GO_0008219> ; # "involves biological process" -> "cell death"
    bao:BAO_0002855 "viability assay" ; # "is bioassay type of" -> "viability assay"
    bao:BAO_0000212 bao:BAO_0000127 ; # "has assay method" -> "viability measurement method"
    bao:BAO_0000212 bao:BAO_0000164 ; # "has assay method" -> "ATP quantitation"
    bao:BAO_0000207 bao:BAO_0000045 ; # "has detection method" -> "luminescence method"
    <http://www.w3.org/1999/02/22-rdf-syntax-ns#type> "Assay to determine in vitro toxicity of small molecules" ; # "screening campaign name" -> "Assay to determine in vitro toxicity of small molecules"
    bao:BAO_0002853 "Cell Viability - BJ" ; # "has assay title" -> "Cell Viability - BJ"
    bao:BAO_0002854 bao:BAO_0000010 ; # "has bioassay type" -> "functional"
    bao:BAO_0002863 bao:BAO_0000535 ; # "has concentration throughput" -> "multiple concentration"
    bao:BAO_0000109 "37 degree celsius" ; # "has temperature value" -> "37 degree celsius"
    bao:BAO_0002833 "40 hour" ; # "has incubation time value" -> "40 hour"
    bao:BA0_0090012 "Tamoxifen tested at 0.34 millimolar-100 millimolar with 100 millimolar set as 100% inhibition and Doxorubicin tested at 0.02 nanomolar-100 millimolar" ; # "has participant" -> "Tamoxifen tested at 0.34 millimolar-100 millimolar with 100 millimolar set as 100% inhibition and Doxorubicin tested at 0.02 nanomolar-100 millimolar"
    bao:BAO_0000740 bao:BAO_0000080 ; # "has assay control" -> "positive control"
    bao:BA0_0090012 bao:BAO_0000118 ; # "has participant" -> "DMSO"
    bao:BAO_0000740 bao:BAO_0000079 ; # "has assay control" -> "negative control"
    bao:BAO_0002020 bao:BAO_0000373 ; # "has assay phase characteristic" -> "heterogeneous phase"
    bao:BAO_0002004 bao:BAO_0002670 ; # "has cell line" -> "BJ"
    <http://www.w3.org/1999/02/22-rdf-syntax-ns#type> "Complete culture medium" ; # "material entity culture medium" -> "Complete culture medium"
    bao:BAO_0003102 bao:BAO_0000114 ; # "has role" -> "culture medium"
    bao:BA0_0090012 bao:BAO_0000776 ; # "has participant" -> "Adenosine triphosphate"
    bao:BAO_0002000 bao:BAO_0002001 ; # "has measured entity" -> "measured entity"
    bao:BAO_0002857 bao:BAO_0000261 ; # "has signal direction" -> "signal decrease corresponding to inhibition"
    bao:BAO_0000308 bao:BAO_0000682 ; # "has assay kit" -> "CellTiter-Glo Luminescent Cell Viability Assay"
    bao:BAO_0000308 bao:BAO_0000248 ; # "has assay kit" -> "assay Kit"
    bao:BAO_0000737 bao:BAO_0000303 ; # "has manufacturer" -> "Promega"
    bao:BAO_0003102 bao:BAO_0002626 ; # "has role" -> "biologics and screening manufacturer"
    bao:BA0_0090012 bao:BAO_0000176 ; # "has participant" -> "small molecule"
    bao:BAO_0003102 bao:BAO_00020137 ; # "has role" -> "perturbagen"
    bao:BAO_0000212 bao:BAO_0000574 ; # "has assay method" -> "single perturbagen"
    bao:BAO_0002865 bao:BAO_0001046 ; # "uses detection instrument" -> "ViewLux CCD Imager"
    bao:BAO_0000737 bao:BAO_0000297 ; # "has manufacturer" -> "Perkin Elmer"
    bao:BAO_0003102 bao:BAO_0002628 ; # "has role" -> "instrumentation manufacturer"
    bao:BAO_0000208 bao:BAO_0000186 ; # "has endpoint" -> "AC50"
    bao:BAO_0000183 <http://purl.org/obo/owl/UO#UO_0000064> ; # "has concentration unit" -> "micromolar"
    <http://www.w3.org/1999/02/22-rdf-syntax-ns#type> "3" ; # "PubChem TID" -> "3"
    bao:BAO_0002845 "1" ; # "has repetition point-number" -> "1"
    bao:BAO_0000196 bao:BAO_0000090 ; # "has mode of action" -> "cytotoxicity"
    bao:BAO_0002864 bao:BAO_0000136 ; # "has repetition throughput" -> "single repetition"
    <http://www.w3.org/1999/02/22-rdf-syntax-ns#type> "Uma" ; # "Annotated by" -> "Uma"
    .

## all user-curated entries for PubChem assay #422
## see: http://pubchem.ncbi.nlm.nih.gov/rest/pug/assay/aid/422/description/JSON

:AssayPubChem_422
    rdfs:label "Annotations for PubChem Assay ID 422" ;
    rdfs:subClassOf :PubChemAssay ;
    :PubChemAID "422" ;
    :TextDescription
        """The 14-3-3 proteins are the prototype for a novel class of protein
        modules that can recognize phosphoserine/threonine (pS/T)-containing
        motifs in a variety of signaling proteins. To date, 14-3-3 proteins
        have been reported to bind more than 200 client proteins. Through
        these interactions, 14-3-3 proteins play important roles in a wide
        range of vital regulatory processes, such as Bad-induced apoptosis,
        Raf-1-mediated cell proliferation, and Cdc25-regulated cell cycle
        progression. In addition to their participation in diverse
        physiological processes, 14-3-3 proteins have been implicated in a
        number of clinically important pathological conditions, such as
        neurodegenerative disorders and cancers. Thus, such studies on the
        14-3-3/client-protein interactions may provide tremendous
        opportunities for therapeutic interventions.  Therefore, chemical
        tools would allow pharmacological probing of 14-3-3 function under
        various conditions. To develop small-molecule modulators of 14-3-3
        proteins, a highly sensitive fluorescence polarization (FP)-based
        14-3-3 assay was designed and optimized. In this assay, the
        interaction of 14-3-3 with a fluorescently labeled phosphopeptide
        from Raf-1 was used as a model system.  A simple 1-step
        "mix-and-measure" method was achieved for analyzing 14-3-3 proteins.
        This is a solution-based, versatile method that can be used to
        monitor the binding of 14-3-3 with a variety of client proteins. The
        14-3-3 FP assay is highly stable and has achieved a robust
        performance in a 384-well format with a demonstrated signal-to-noise
        ratio of above 10 and a Z' factor of above 0.7. Because of its
        simplicity and high sensitivity, this assay is used for
        high-throughput screening of 14-3-3 modulators. The recombinant
        hexaHis-tagged 14-3-3gamma were expressed and purified as previously
        described. The peptide sequence containing phosphorylated S259 of
        Raf-1 was synthesized and labeled with 5/6
        carboxytetramethylrhodamine. HEPES buffer (10mM, pH 7.4), NaCl
        (150mM), Tween-20 (0.05%), and DTT (0.5 mM) was used through the
        screening. The 14-3-3 FP assay was carried out in black 384-well
        uplates in a total volume of 50uL in each well. 49uL of assay
        reaction buffer (1uM of His-14-3-3gamma and 2nM of TMR-pS259-Raf
        peptide in HEPES buffer) were dispensed to 384-well black plate. For
        each assay plate, column 1, 2 and 23, 24 contain controls:
        TMRpS259-Raf peptide only (blank) and TMR-pS259-Raf peptide with
        His-14-3-3gamma (negative control); R18 peptide was added to wells
        with TMR-pS259-Raf peptide and His-14-3-3gamma and serve as positive
        control. Then 1ul of test compound (2 mM in DMSO) were added and the
        final compound concentration is 40uM (2% DMSO). Plates were incubated
        at room temperature for 2 hr and the fluorescence polarization value
        in millipolarization (mP) units was measured with an Analyst HT
        reader. An excitation filter at 545nm and an emission filter at 610
        to 675nm were used with a dichroic mirror of 565 nm. Assay data was
        analyzed using Cambridgesoft. Percentage of inhibition was calculated
        by dividing mP (subtracting blank) value from compound wells by the
        average mP (subtracting blank) from negative controls
        (His-14-3-3gamma and peptide) in each plate and subtracted from 100.
        An activity cutoff was set as a percent inhibition greater than 30%.""" ;
    bao:BAO_0001067 "711" ; # "is primary assay of" -> "711"
    bao:BAO_0000808 bao:BAO_0000031 ; # "has primary assay" -> "primary assay"
    bao:BAO_0000205 bao:BAO_0000217 ; # "has assay format" -> "biochemical format"
    bao:BAO_0000205 bao:BAO_0000224 ; # "has assay format" -> "protein format"
    bao:BAO_0000205 bao:BAO_0000357 ; # "has assay format" -> "single protein format"
    bao:BAO_0000409 bao:BAO_0000410 ; # "assay measurement type" -> "endpoint assay"
    bao:BAO_0002850 bao:BAO_0000534 ; # "has assay readout content" -> "single readout"
    bao:BAO_0002851 "single parameter" ; # "has assay readout content parametricity" -> "single parameter"
    bao:BA0_0090012 bao:BAO_0000365 ; # "has participant" -> "cytosolic protein"
    bao:BAO_0003102 bao:BAO_00020144 ; # "has role" -> "target"
    bao:BAO_0002855 bao:BAO_00020101 ; # "is bioassay type of" -> "protein-protein interaction assay"
    <http://www.w3.org/1999/02/22-rdf-syntax-ns#type> "His-14-3-3 gamma/TMR-pS259-Raf peptide" ; # "protein-protein" -> "His-14-3-3 gamma/TMR-pS259-Raf peptide"
    bao:BAO_0000212 bao:BAO_0000123 ; # "has assay method" -> "binding assessment method"
    bao:BAO_0000207 bao:BAO_0000003 ; # "has detection method" -> "fluorescence polarization"
    <http://www.w3.org/1999/02/22-rdf-syntax-ns#type> "To identify 14-3-3 protein interaction modulators" ; # "screening campaign name" -> "To identify 14-3-3 protein interaction modulators"
    bao:BAO_0002853 "HTS for 14-3-3 protein interaction modulators" ; # "has assay title" -> "HTS for 14-3-3 protein interaction modulators"
    bao:BAO_0003105 <http://purl.obolibrary.org/obo/GO_0005488> ; # "has function" -> "binding"
    bao:BAO_0002867 bao:BAO_0000515 ; # "has assay footprint" -> "384 well plate"
    bao:BAO_0000109 "25 degree celsius" ; # "has temperature value" -> "25 degree celsius"
    bao:BAO_0002833 "2 hour" ; # "has incubation time value" -> "2 hour"
    bao:BA0_0090012 bao:BAO_0001004 ; # "has participant" -> "R18 peptide"
    bao:BAO_0000740 bao:BAO_0000080 ; # "has assay control" -> "positive control"
    bao:BA0_0090012 "no compound" ; # "has participant" -> "no compound"
    bao:BAO_0000740 bao:BAO_0000079 ; # "has assay control" -> "negative control"
    bao:BAO_0000740 "TMRpS259-Raf peptide" ; # "has assay control" -> "TMRpS259-Raf peptide"
    bao:BAO_0000740 bao:BAO_0000334 ; # "has assay control" -> "background control"
    bao:BAO_0002020 bao:BAO_0000372 ; # "has assay phase characteristic" -> "homogeneous phase"
    bao:BA0_0090012 bao:BAO_0000693 ; # "has participant" -> "HEPES"
    bao:BAO_0003102 <http://purl.obolibrary.org/obo/CHEBI_35225> ; # "has role" -> "buffer"
    bao:BA0_0090012 bao:BAO_0001038 ; # "has participant" -> "Tween 20"
    bao:BAO_0003102 <http://purl.obolibrary.org/obo/CHEBI_27780> ; # "has role" -> "detergent"
    bao:BAO_0002000 bao:BAO_0001004 ; # "has measured entity" -> "R18 peptide"
    bao:BAO_0003102 <http://purl.obolibrary.org/obo/CHEBI_35222> ; # "has role" -> "inhibitor"
    bao:BA0_0090012 bao:BAO_0000895 ; # "has participant" -> "DTT"
    bao:BAO_0003102 <http://purl.obolibrary.org/obo/CHEBI_63247> ; # "has role" -> "reducing agent"
    bao:BA0_0090012 bao:BAO_0001035 ; # "has participant" -> "TMR-pS259-Raf peptide"
    bao:BAO_0003102 bao:BAO_00020143 ; # "has role" -> "substrate"
    bao:BA0_0090012 "14-3-3 protein gamma" ; # "has participant" -> "14-3-3 protein gamma"
    bao:BAO_0002921 <http://purl.obolibrary.org/obo/NCBITaxon_9606> ; # "has organism" -> "Homo sapiens"
    <http://www.w3.org/1999/02/22-rdf-syntax-ns#type> "7532" ; # "gene ID" -> "7532"
    <http://www.w3.org/1999/02/22-rdf-syntax-ns#type> "P61981" ; # "uniprot ID" -> "P61981"
    <http://www.w3.org/1999/02/22-rdf-syntax-ns#type> "9606" ; # "NCBI taxonomy ID" -> "9606"
    <http://www.w3.org/1999/02/22-rdf-syntax-ns#type> "7532" ; # "construct gene ID" -> "7532"
    bao:BAO_0002662 bao:BAO_0002157 ; # "has quality" -> "native form"
    bao:BAO_0002897 bao:BAO_0000360 ; # "has preparation method" -> "recombinant expression"
    bao:BAO_0002622 bao:BAO_00020127 ; # "has purity value" -> "purified"
    bao:BA0_0090012 "TMR" ; # "has participant" -> "TMR"
    bao:BAO_0002000 bao:BAO_0002001 ; # "has measured entity" -> "measured entity"
    bao:BAO_0002857 bao:BAO_0000261 ; # "has signal direction" -> "signal decrease corresponding to inhibition"
    bao:BA0_0090012 bao:BAO_0000176 ; # "has participant" -> "small molecule"
    bao:BAO_0003102 bao:BAO_00020137 ; # "has role" -> "perturbagen"
    bao:BAO_0000212 bao:BAO_0000574 ; # "has assay method" -> "single perturbagen"
    bao:BAO_0002865 bao:BAO_0000699 ; # "uses detection instrument" -> "Analyst HT"
    bao:BAO_0000737 bao:BAO_0000969 ; # "has manufacturer" -> "Molecular Devices"
    bao:BAO_0003102 bao:BAO_0002628 ; # "has role" -> "instrumentation manufacturer"
    bao:BAO_0002917 "545 nanometer" ; # "has excitation wavelength value" -> "545 nanometer"
    bao:BAO_0002918 "610 - 675 nanometer" ; # "has emission wavelength value" -> "610 - 675 nanometer"
    bao:BAO_0000337 bao:BAO_0000201 ; # "has percent response" -> "percent inhibition"
    <http://www.w3.org/1999/02/22-rdf-syntax-ns#type> "2" ; # "PubChem TID" -> "2"
    bao:BAO_0000182 <http://purl.org/obo/owl/UO#UO_0000187> ; # "has response unit" -> "percent"
    bao:BAO_0002666 "40" ; # "has concentration value" -> "40"
    bao:BAO_0000183 <http://purl.org/obo/owl/UO#UO_0000064> ; # "has concentration unit" -> "micromolar"
    bao:BAO_0002787 "1" ; # "has concentration-point number" -> "1"
    bao:BAO_0000196 bao:BAO_0000091 ; # "has mode of action" -> "inhibition"
    <http://www.w3.org/1999/02/22-rdf-syntax-ns#type> "kunie-2" ; # "Annotated by" -> "kunie-2"
    .

## all user-curated entries for PubChem assay #426
## see: http://pubchem.ncbi.nlm.nih.gov/rest/pug/assay/aid/426/description/JSON

:AssayPubChem_426
    rdfs:label "Annotations for PubChem Assay ID 426" ;
    rdfs:subClassOf :PubChemAssay ;
    :PubChemAID "426" ;
    :TextDescription
        """We have developed a 1536-well cell-based assay for quantitative high
        throughput screening (qHTS) against a number of cell lines to
        determine in vitro cytotoxicity of small molecules. This particular
        assay uses the Jurkat cell line (Clone E6-1) which is derived from
        the human T cell leukemia. The CellTiter-Glo luminescent cell
        viability assay (Promega) is a homogeneous method to measure the
        number of viable cells in culture. The end point readout of this
        assay is based on quantitation of intracellular ATP, an indicator of
        metabolic activity, using the luciferase reaction. Luciferase
        catalyzes the oxidation of beetle Luciferin to oxyluciferin and light
        in the presence of ATP. The luminescent signal is proportional to
        amount of ATP present. Using the CellTiter-Glo luminescent cell
        viability assay, the amount of cellular ATP was measured in the
        Jurkat cell line with complete culture medium following compound
        treatment for 40 hours. The assay was performed in opaque white
        Kalypsys 1536-well plates. In the screen, tamoxifen and doxorubicin
        were used as positive controls. Library compounds were measured for
        their ability to cause acute toxicity in the cell line, as reflected
        by a decrease in intracellular ATP levels, in a
        concentration-dependent manner. Data were normalized to the controls
        for basal activity (DMSO only) and 100% inhibition (100 uM
        tamoxifen). AC50 values were determined from concentration-response
        data modeled with the standard Hill equation.""" ;
    bao:BAO_0000808 bao:BAO_0000031 ; # "has primary assay" -> "primary assay"
    bao:BAO_0000205 bao:BAO_0000219 ; # "has assay format" -> "cell-based format"
    bao:BAO_0002850 bao:BAO_0000534 ; # "has assay readout content" -> "single readout"
    bao:BAO_0002851 "single parameter" ; # "has assay readout content parametricity" -> "single parameter"
    bao:BAO_0002009 <http://purl.obolibrary.org/obo/GO_0008219> ; # "involves biological process" -> "cell death"
    bao:BAO_0002855 "viability assay" ; # "is bioassay type of" -> "viability assay"
    bao:BAO_0000212 bao:BAO_0000127 ; # "has assay method" -> "viability measurement method"
    bao:BAO_0000212 bao:BAO_0000164 ; # "has assay method" -> "ATP quantitation"
    bao:BAO_0000207 bao:BAO_0000045 ; # "has detection method" -> "luminescence method"
    <http://www.w3.org/1999/02/22-rdf-syntax-ns#type> "Assay to determine in vitro toxicity of small molecules" ; # "screening campaign name" -> "Assay to determine in vitro toxicity of small molecules"
    bao:BAO_0002853 "Cell Viability - Jurkat" ; # "has assay title" -> "Cell Viability - Jurkat"
    bao:BAO_0002854 bao:BAO_0000010 ; # "has bioassay type" -> "functional"
    bao:BAO_0002863 bao:BAO_0000535 ; # "has concentration throughput" -> "multiple concentration"
    bao:BAO_0000109 "37 degree celsius" ; # "has temperature value" -> "37 degree celsius"
    bao:BAO_0002833 "40 hour" ; # "has incubation time value" -> "40 hour"
    bao:BA0_0090012 "Tamoxifen tested at 0.34 millimolar-100 millimolar with 100 millimolar set as 100% inhibition and Doxorubicin tested at 0.02 nanomolar-100 millimolar" ; # "has participant" -> "Tamoxifen tested at 0.34 millimolar-100 millimolar with 100 millimolar set as 100% inhibition and Doxorubicin tested at 0.02 nanomolar-100 millimolar"
    bao:BAO_0000740 bao:BAO_0000080 ; # "has assay control" -> "positive control"
    bao:BA0_0090012 bao:BAO_0000118 ; # "has participant" -> "DMSO"
    bao:BAO_0000740 bao:BAO_0000079 ; # "has assay control" -> "negative control"
    bao:BAO_0002020 bao:BAO_0000373 ; # "has assay phase characteristic" -> "heterogeneous phase"
    bao:BAO_0002004 <http://purl.obolibrary.org/obo/CLO_0007043> ; # "has cell line" -> "JURKAT cell"
    <http://www.w3.org/1999/02/22-rdf-syntax-ns#type> "Complete culture medium" ; # "material entity culture medium" -> "Complete culture medium"
    bao:BAO_0003102 bao:BAO_0000114 ; # "has role" -> "culture medium"
    bao:BA0_0090012 bao:BAO_0000776 ; # "has participant" -> "Adenosine triphosphate"
    bao:BAO_0002000 bao:BAO_0002001 ; # "has measured entity" -> "measured entity"
    bao:BAO_0002857 bao:BAO_0000261 ; # "has signal direction" -> "signal decrease corresponding to inhibition"
    bao:BAO_0000308 bao:BAO_0000682 ; # "has assay kit" -> "CellTiter-Glo Luminescent Cell Viability Assay"
    bao:BAO_0000308 bao:BAO_0000248 ; # "has assay kit" -> "assay Kit"
    bao:BAO_0000737 bao:BAO_0000303 ; # "has manufacturer" -> "Promega"
    bao:BAO_0003102 bao:BAO_0002626 ; # "has role" -> "biologics and screening manufacturer"
    bao:BA0_0090012 bao:BAO_0000176 ; # "has participant" -> "small molecule"
    bao:BAO_0003102 bao:BAO_00020137 ; # "has role" -> "perturbagen"
    bao:BAO_0000212 bao:BAO_0000574 ; # "has assay method" -> "single perturbagen"
    bao:BAO_0002865 bao:BAO_0001046 ; # "uses detection instrument" -> "ViewLux CCD Imager"
    bao:BAO_0000737 bao:BAO_0000297 ; # "has manufacturer" -> "Perkin Elmer"
    bao:BAO_0003102 bao:BAO_0002628 ; # "has role" -> "instrumentation manufacturer"
    bao:BAO_0000208 bao:BAO_0000186 ; # "has endpoint" -> "AC50"
    bao:BAO_0000183 <http://purl.org/obo/owl/UO#UO_0000064> ; # "has concentration unit" -> "micromolar"
    <http://www.w3.org/1999/02/22-rdf-syntax-ns#type> "3" ; # "PubChem TID" -> "3"
    bao:BAO_0002845 "1" ; # "has repetition point-number" -> "1"
    bao:BAO_0000196 bao:BAO_0000090 ; # "has mode of action" -> "cytotoxicity"
    bao:BAO_0002864 bao:BAO_0000136 ; # "has repetition throughput" -> "single repetition"
    <http://www.w3.org/1999/02/22-rdf-syntax-ns#type> "Uma" ; # "Annotated by" -> "Uma"
    .

## all user-curated entries for PubChem assay #427
## see: http://pubchem.ncbi.nlm.nih.gov/rest/pug/assay/aid/427/description/JSON

:AssayPubChem_427
    rdfs:label "Annotations for PubChem Assay ID 427" ;
    rdfs:subClassOf :PubChemAssay ;
    :PubChemAID "427" ;
    :TextDescription
        """We have developed a 1536-well cell-based assay for quantitative high
        throughput screening (qHTS) against a number of cell lines to
        determine in vitro cytotoxicity of small molecules. This particular
        assay uses the Hek 293 cell line which is derived from human
        embryonic kidney cells (transformed with adenovirus). The
        CellTiter-Glo luminescent cell viability assay (Promega) is a
        homogeneous method to measure the number of viable cells in culture.
        The end point readout of this assay is based on quantitation of
        intracellular ATP, an indicator of metabolic activity, using the
        luciferase reaction. Luciferase catalyzes the oxidation of beetle
        Luciferin to oxyluciferin and light in the presence of ATP. The
        luminescent signal is proportional to amount of ATP present. Using
        the CellTiter-Glo luminescent cell viability assay, the amount of
        cellular ATP was measured in the Hek293 cell line with complete
        culture medium following compound treatment for 40 hours. The assay
        was performed in opaque white Kalypsys 1536-well plates. In the
        screen, tamoxifen and doxorubicin were used as positive controls. 
        Library compounds were measured for their ability to cause acute
        toxicity in the cell line, as reflected by a decrease in
        intracellular ATP levels, in a concentration-dependent manner. Data
        were normalized to the controls for basal activity (DMSO only) and
        100% inhibition (100 uM tamoxifen).  AC50 values were determined from
        concentration-response data modeled with the standard Hill equation.""" ;
    bao:BAO_0000808 bao:BAO_0000031 ; # "has primary assay" -> "primary assay"
    bao:BAO_0000205 bao:BAO_0000219 ; # "has assay format" -> "cell-based format"
    bao:BAO_0002850 bao:BAO_0000534 ; # "has assay readout content" -> "single readout"
    bao:BAO_0002851 "single parameter" ; # "has assay readout content parametricity" -> "single parameter"
    bao:BAO_0002009 <http://purl.obolibrary.org/obo/GO_0008219> ; # "involves biological process" -> "cell death"
    bao:BAO_0002855 "viability assay" ; # "is bioassay type of" -> "viability assay"
    bao:BAO_0000212 bao:BAO_0000127 ; # "has assay method" -> "viability measurement method"
    bao:BAO_0000212 bao:BAO_0000164 ; # "has assay method" -> "ATP quantitation"
    bao:BAO_0000207 bao:BAO_0000045 ; # "has detection method" -> "luminescence method"
    <http://www.w3.org/1999/02/22-rdf-syntax-ns#type> "Assay to determine in vitro toxicity of small molecules" ; # "screening campaign name" -> "Assay to determine in vitro toxicity of small molecules"
    bao:BAO_0002853 "Cell Viability - Hek293" ; # "has assay title" -> "Cell Viability - Hek293"
    bao:BAO_0002854 bao:BAO_0000010 ; # "has bioassay type" -> "functional"
    bao:BAO_0002863 bao:BAO_0000535 ; # "has concentration throughput" -> "multiple concentration"
    bao:BAO_0000109 "37 degree celsius" ; # "has temperature value" -> "37 degree celsius"
    bao:BAO_0002833 "40 hour" ; # "has incubation time value" -> "40 hour"
    bao:BA0_0090012 "Tamoxifen tested at 0.34 millimolar-100 millimolar with 100 millimolar set as 100% inhibition and Doxorubicin tested at 0.02 nanomolar-100 millimolar" ; # "has participant" -> "Tamoxifen tested at 0.34 millimolar-100 millimolar with 100 millimolar set as 100% inhibition and Doxorubicin tested at 0.02 nanomolar-100 millimolar"
    bao:BAO_0000740 bao:BAO_0000080 ; # "has assay control" -> "positive control"
    bao:BA0_0090012 bao:BAO_0000118 ; # "has participant" -> "DMSO"
    bao:BAO_0000740 bao:BAO_0000079 ; # "has assay control" -> "negative control"
    bao:BAO_0002020 bao:BAO_0000373 ; # "has assay phase characteristic" -> "heterogeneous phase"
    bao:BAO_0002004 <http://purl.obolibrary.org/obo/CLO_0001230> ; # "has cell line" -> "293 cell"
    <http://www.w3.org/1999/02/22-rdf-syntax-ns#type> "Complete culture medium" ; # "material entity culture medium" -> "Complete culture medium"
    bao:BAO_0003102 bao:BAO_0000114 ; # "has role" -> "culture medium"
    bao:BA0_0090012 bao:BAO_0000776 ; # "has participant" -> "Adenosine triphosphate"
    bao:BAO_0002000 bao:BAO_0002001 ; # "has measured entity" -> "measured entity"
    bao:BAO_0002857 bao:BAO_0000261 ; # "has signal direction" -> "signal decrease corresponding to inhibition"
    bao:BAO_0000308 bao:BAO_0000682 ; # "has assay kit" -> "CellTiter-Glo Luminescent Cell Viability Assay"
    bao:BAO_0000308 bao:BAO_0000248 ; # "has assay kit" -> "assay Kit"
    bao:BAO_0000737 bao:BAO_0000303 ; # "has manufacturer" -> "Promega"
    bao:BAO_0003102 bao:BAO_0002626 ; # "has role" -> "biologics and screening manufacturer"
    bao:BA0_0090012 bao:BAO_0000176 ; # "has participant" -> "small molecule"
    bao:BAO_0003102 bao:BAO_00020137 ; # "has role" -> "perturbagen"
    bao:BAO_0000212 bao:BAO_0000574 ; # "has assay method" -> "single perturbagen"
    bao:BAO_0002865 bao:BAO_0001046 ; # "uses detection instrument" -> "ViewLux CCD Imager"
    bao:BAO_0000737 bao:BAO_0000297 ; # "has manufacturer" -> "Perkin Elmer"
    bao:BAO_0003102 bao:BAO_0002628 ; # "has role" -> "instrumentation manufacturer"
    bao:BAO_0000208 bao:BAO_0000186 ; # "has endpoint" -> "AC50"
    bao:BAO_0000183 <http://purl.org/obo/owl/UO#UO_0000064> ; # "has concentration unit" -> "micromolar"
    <http://www.w3.org/1999/02/22-rdf-syntax-ns#type> "3" ; # "PubChem TID" -> "3"
    bao:BAO_0002845 "1" ; # "has repetition point-number" -> "1"
    bao:BAO_0000196 bao:BAO_0000090 ; # "has mode of action" -> "cytotoxicity"
    bao:BAO_0002864 bao:BAO_0000136 ; # "has repetition throughput" -> "single repetition"
    <http://www.w3.org/1999/02/22-rdf-syntax-ns#type> "Uma" ; # "Annotated by" -> "Uma"
    .

## all user-curated entries for PubChem assay #433
## see: http://pubchem.ncbi.nlm.nih.gov/rest/pug/assay/aid/433/description/JSON

:AssayPubChem_433
    rdfs:label "Annotations for PubChem Assay ID 433" ;
    rdfs:subClassOf :PubChemAssay ;
    :PubChemAID "433" ;
    :TextDescription
        """We have developed a 1536-well cell-based assay for quantitative high
        throughput screening (qHTS) against a number of cell lines to
        determine in vitro cytotoxicity of small molecules. This particular
        assay uses the HepG2 cell line which is derived from hepatocellular
        carcinoma. The CellTiter-Glo luminescent cell viability assay
        (Promega) is a homogeneous method to measure the number of viable
        cells in culture. The end point readout of this assay is based on
        quantitation of intracellular ATP, an indicator of metabolic
        activity, using the luciferase reaction. Luciferase catalyzes the
        oxidation of beetle Luciferin to oxyluciferin and light in the
        presence of ATP. The luminescent signal is proportional to amount of
        ATP present. Using the CellTiter-Glo luminescent cell viability
        assay, the amount of cellular ATP was measured in the HepG2 cell line
        with complete culture medium following compound treatment for 40
        hours. The assay was performed in opaque white Kalypsys 1536-well
        plates. In the screen, tamoxifen and doxorubicin were used as
        positive controls.  Library compounds were measured for their ability
        to cause acute toxicity in the cell line, as reflected by a decrease
        in intracellular ATP levels, in a concentration-dependent manner.
        Data were normalized to the controls for basal activity (DMSO only)
        and 100% inhibition (100 uM tamoxifen).  AC50 values were determined
        from concentration-response data modeled with the standard Hill
        equation.""" ;
    bao:BAO_0000808 bao:BAO_0000031 ; # "has primary assay" -> "primary assay"
    bao:BAO_0000205 bao:BAO_0000219 ; # "has assay format" -> "cell-based format"
    bao:BAO_0002850 bao:BAO_0000534 ; # "has assay readout content" -> "single readout"
    bao:BAO_0002851 "single parameter" ; # "has assay readout content parametricity" -> "single parameter"
    bao:BAO_0002009 <http://purl.obolibrary.org/obo/GO_0008219> ; # "involves biological process" -> "cell death"
    bao:BAO_0002855 "viability assay" ; # "is bioassay type of" -> "viability assay"
    bao:BAO_0000212 bao:BAO_0000127 ; # "has assay method" -> "viability measurement method"
    bao:BAO_0000212 bao:BAO_0000164 ; # "has assay method" -> "ATP quantitation"
    bao:BAO_0000207 bao:BAO_0000045 ; # "has detection method" -> "luminescence method"
    <http://www.w3.org/1999/02/22-rdf-syntax-ns#type> "Assay to determine in vitro toxicity of small molecules" ; # "screening campaign name" -> "Assay to determine in vitro toxicity of small molecules"
    bao:BAO_0002853 "Cell Viability - HepG2" ; # "has assay title" -> "Cell Viability - HepG2"
    bao:BAO_0002854 bao:BAO_0000010 ; # "has bioassay type" -> "functional"
    bao:BAO_0002863 bao:BAO_0000535 ; # "has concentration throughput" -> "multiple concentration"
    bao:BAO_0000109 "37 degree celsius" ; # "has temperature value" -> "37 degree celsius"
    bao:BAO_0002833 "40 hour" ; # "has incubation time value" -> "40 hour"
    bao:BA0_0090012 "Tamoxifen tested at 0.34 millimolar-100 millimolar with 100 millimolar set as 100% inhibition and Doxorubicin tested at 0.02 nanomolar-100 millimolar" ; # "has participant" -> "Tamoxifen tested at 0.34 millimolar-100 millimolar with 100 millimolar set as 100% inhibition and Doxorubicin tested at 0.02 nanomolar-100 millimolar"
    bao:BAO_0000740 bao:BAO_0000080 ; # "has assay control" -> "positive control"
    bao:BA0_0090012 bao:BAO_0000118 ; # "has participant" -> "DMSO"
    bao:BAO_0000740 bao:BAO_0000079 ; # "has assay control" -> "negative control"
    bao:BAO_0002020 bao:BAO_0000373 ; # "has assay phase characteristic" -> "heterogeneous phase"
    bao:BAO_0002004 <http://purl.obolibrary.org/obo/CLO_0003704> ; # "has cell line" -> "Hep G2 cell"
    <http://www.w3.org/1999/02/22-rdf-syntax-ns#type> "Complete culture medium" ; # "material entity culture medium" -> "Complete culture medium"
    bao:BAO_0003102 bao:BAO_0000114 ; # "has role" -> "culture medium"
    bao:BA0_0090012 bao:BAO_0000776 ; # "has participant" -> "Adenosine triphosphate"
    bao:BAO_0002000 bao:BAO_0002001 ; # "has measured entity" -> "measured entity"
    bao:BAO_0002857 bao:BAO_0000261 ; # "has signal direction" -> "signal decrease corresponding to inhibition"
    bao:BAO_0000308 bao:BAO_0000682 ; # "has assay kit" -> "CellTiter-Glo Luminescent Cell Viability Assay"
    bao:BAO_0000308 bao:BAO_0000248 ; # "has assay kit" -> "assay Kit"
    bao:BAO_0000737 bao:BAO_0000303 ; # "has manufacturer" -> "Promega"
    bao:BAO_0003102 bao:BAO_0002626 ; # "has role" -> "biologics and screening manufacturer"
    bao:BA0_0090012 bao:BAO_0000176 ; # "has participant" -> "small molecule"
    bao:BAO_0003102 bao:BAO_00020137 ; # "has role" -> "perturbagen"
    bao:BAO_0000212 bao:BAO_0000574 ; # "has assay method" -> "single perturbagen"
    bao:BAO_0002865 bao:BAO_0001046 ; # "uses detection instrument" -> "ViewLux CCD Imager"
    bao:BAO_0000737 bao:BAO_0000297 ; # "has manufacturer" -> "Perkin Elmer"
    bao:BAO_0003102 bao:BAO_0002628 ; # "has role" -> "instrumentation manufacturer"
    bao:BAO_0000208 bao:BAO_0000186 ; # "has endpoint" -> "AC50"
    bao:BAO_0000183 <http://purl.org/obo/owl/UO#UO_0000064> ; # "has concentration unit" -> "micromolar"
    <http://www.w3.org/1999/02/22-rdf-syntax-ns#type> "3" ; # "PubChem TID" -> "3"
    bao:BAO_0002845 "1" ; # "has repetition point-number" -> "1"
    bao:BAO_0000196 bao:BAO_0000090 ; # "has mode of action" -> "cytotoxicity"
    bao:BAO_0002864 bao:BAO_0000136 ; # "has repetition throughput" -> "single repetition"
    <http://www.w3.org/1999/02/22-rdf-syntax-ns#type> "Uma" ; # "Annotated by" -> "Uma"
    .

## all user-curated entries for PubChem assay #434
## see: http://pubchem.ncbi.nlm.nih.gov/rest/pug/assay/aid/434/description/JSON

:AssayPubChem_434
    rdfs:label "Annotations for PubChem Assay ID 434" ;
    rdfs:subClassOf :PubChemAssay ;
    :PubChemAID "434" ;
    :TextDescription
        """We have developed a 1536-well cell-based assay for quantitative high
        throughput screening (qHTS) against a number of cell lines to
        determine in vitro cytotoxicity of small molecules. This particular
        assay uses the MRC5 cell line which is derived from normal human lung
        fibroblasts. The CellTiter-Glo luminescent cell viability assay
        (Promega) is a homogeneous method to measure the number of viable
        cells in culture. The end point readout of this assay is based on
        quantitation of intracellular ATP, an indicator of metabolic
        activity, using the luciferase reaction. Luciferase catalyzes the
        oxidation of beetle Luciferin to oxyluciferin and light in the
        presence of ATP. The luminescent signal is proportional to amount of
        ATP present. Using the CellTiter-Glo luminescent cell viability
        assay, the amount of cellular ATP was measured in the MRC5 cell line
        with complete culture medium following compound treatment for 40
        hours. The assay was performed in opaque white Kalypsys 1536-well
        plates. In the screen, tamoxifen and doxorubicin were used as
        positive controls. Library compounds were measured for their ability
        to cause acute toxicity in the cell line, as reflected by a decrease
        in intracellular ATP levels, in a concentration-dependent manner.
        Data were normalized to the controls for basal activity (DMSO only)
        and 100% inhibition (100 uM tamoxifen). AC50 values were determined
        from concentration-response data modeled with the standard Hill
        equation.""" ;
    bao:BAO_0000808 bao:BAO_0000031 ; # "has primary assay" -> "primary assay"
    bao:BAO_0000205 bao:BAO_0000219 ; # "has assay format" -> "cell-based format"
    bao:BAO_0002850 bao:BAO_0000534 ; # "has assay readout content" -> "single readout"
    bao:BAO_0002851 "single parameter" ; # "has assay readout content parametricity" -> "single parameter"
    bao:BAO_0002009 <http://purl.obolibrary.org/obo/GO_0008219> ; # "involves biological process" -> "cell death"
    bao:BAO_0002855 "viability assay" ; # "is bioassay type of" -> "viability assay"
    bao:BAO_0000212 bao:BAO_0000127 ; # "has assay method" -> "viability measurement method"
    bao:BAO_0000212 bao:BAO_0000164 ; # "has assay method" -> "ATP quantitation"
    bao:BAO_0000207 bao:BAO_0000045 ; # "has detection method" -> "luminescence method"
    <http://www.w3.org/1999/02/22-rdf-syntax-ns#type> "Assay to determine in vitro toxicity of small molecules" ; # "screening campaign name" -> "Assay to determine in vitro toxicity of small molecules"
    bao:BAO_0002853 "Cell Viability - MRC5" ; # "has assay title" -> "Cell Viability - MRC5"
    bao:BAO_0002854 bao:BAO_0000010 ; # "has bioassay type" -> "functional"
    bao:BAO_0002863 bao:BAO_0000535 ; # "has concentration throughput" -> "multiple concentration"
    bao:BAO_0000109 "37 degree celsius" ; # "has temperature value" -> "37 degree celsius"
    bao:BAO_0002833 "40 hour" ; # "has incubation time value" -> "40 hour"
    bao:BA0_0090012 "Tamoxifen tested at 0.34 millimolar-100 millimolar with 100 millimolar set as 100% inhibition and Doxorubicin tested at 0.02 nanomolar-100 millimolar" ; # "has participant" -> "Tamoxifen tested at 0.34 millimolar-100 millimolar with 100 millimolar set as 100% inhibition and Doxorubicin tested at 0.02 nanomolar-100 millimolar"
    bao:BAO_0000740 bao:BAO_0000080 ; # "has assay control" -> "positive control"
    bao:BA0_0090012 bao:BAO_0000118 ; # "has participant" -> "DMSO"
    bao:BAO_0000740 bao:BAO_0000079 ; # "has assay control" -> "negative control"
    bao:BAO_0002020 bao:BAO_0000373 ; # "has assay phase characteristic" -> "heterogeneous phase"
    bao:BAO_0002004 <http://purl.obolibrary.org/obo/CLO_0007865> ; # "has cell line" -> "MRC-5 cell"
    <http://www.w3.org/1999/02/22-rdf-syntax-ns#type> "Complete culture medium" ; # "material entity culture medium" -> "Complete culture medium"
    bao:BAO_0003102 bao:BAO_0000114 ; # "has role" -> "culture medium"
    bao:BA0_0090012 bao:BAO_0000776 ; # "has participant" -> "Adenosine triphosphate"
    bao:BAO_0002000 bao:BAO_0002001 ; # "has measured entity" -> "measured entity"
    bao:BAO_0002857 bao:BAO_0000261 ; # "has signal direction" -> "signal decrease corresponding to inhibition"
    bao:BAO_0000308 bao:BAO_0000682 ; # "has assay kit" -> "CellTiter-Glo Luminescent Cell Viability Assay"
    bao:BAO_0000308 bao:BAO_0000248 ; # "has assay kit" -> "assay Kit"
    bao:BAO_0000737 bao:BAO_0000303 ; # "has manufacturer" -> "Promega"
    bao:BAO_0003102 bao:BAO_0002626 ; # "has role" -> "biologics and screening manufacturer"
    bao:BA0_0090012 bao:BAO_0000176 ; # "has participant" -> "small molecule"
    bao:BAO_0003102 bao:BAO_00020137 ; # "has role" -> "perturbagen"
    bao:BAO_0000212 bao:BAO_0000574 ; # "has assay method" -> "single perturbagen"
    bao:BAO_0002865 bao:BAO_0001046 ; # "uses detection instrument" -> "ViewLux CCD Imager"
    bao:BAO_0000737 bao:BAO_0000297 ; # "has manufacturer" -> "Perkin Elmer"
    bao:BAO_0003102 bao:BAO_0002628 ; # "has role" -> "instrumentation manufacturer"
    bao:BAO_0000208 bao:BAO_0000186 ; # "has endpoint" -> "AC50"
    bao:BAO_0000183 <http://purl.org/obo/owl/UO#UO_0000064> ; # "has concentration unit" -> "micromolar"
    <http://www.w3.org/1999/02/22-rdf-syntax-ns#type> "3" ; # "PubChem TID" -> "3"
    bao:BAO_0002845 "1" ; # "has repetition point-number" -> "1"
    bao:BAO_0000196 bao:BAO_0000090 ; # "has mode of action" -> "cytotoxicity"
    bao:BAO_0002864 bao:BAO_0000136 ; # "has repetition throughput" -> "single repetition"
    <http://www.w3.org/1999/02/22-rdf-syntax-ns#type> "Uma" ; # "Annotated by" -> "Uma"
    .

## all user-curated entries for PubChem assay #435
## see: http://pubchem.ncbi.nlm.nih.gov/rest/pug/assay/aid/435/description/JSON

:AssayPubChem_435
    rdfs:label "Annotations for PubChem Assay ID 435" ;
    rdfs:subClassOf :PubChemAssay ;
    :PubChemAID "435" ;
    :TextDescription
        """We have developed a 1536-well cell-based assay for quantitative high
        throughput screening (qHTS) against a number of cell lines to
        determine in vitro cytotoxicity of small molecules. This particular
        assay uses the SK-N-SH cell line which is derived from human
        neuroblastoma. The CellTiter-Glo luminescent cell viability assay
        (Promega) is a homogeneous method to measure the number of viable
        cells in culture. The end point readout of this assay is based on
        quantitation of intracellular ATP, an indicator of metabolic
        activity, using the luciferase reaction. Luciferase catalyzes the
        oxidation of beetle Luciferin to oxyluciferin and light in the
        presence of ATP. The luminescent signal is proportional to amount of
        ATP present. Using the CellTiter-Glo luminescent cell viability
        assay, the amount of cellular ATP was measured in the SK-N-SH cell
        line with complete culture medium following compound treatment for 40
        hours. The assay was performed in opaque white Kalypsys 1536-well
        plates. In the screen, tamoxifen and doxorubicin were used as
        positive controls. Library compounds were measured for their ability
        to cause acute toxicity in the cell line, as reflected by a decrease
        in intracellular ATP levels, in a concentration-dependent manner.
        Data were normalized to the controls for basal activity (DMSO only)
        and 100% inhibition (100 uM tamoxifen). AC50 values were determined
        from concentration-response data modeled with the standard Hill
        equation.""" ;
    bao:BAO_0000808 bao:BAO_0000031 ; # "has primary assay" -> "primary assay"
    bao:BAO_0000205 bao:BAO_0000219 ; # "has assay format" -> "cell-based format"
    bao:BAO_0002850 bao:BAO_0000534 ; # "has assay readout content" -> "single readout"
    bao:BAO_0002851 "single parameter" ; # "has assay readout content parametricity" -> "single parameter"
    bao:BAO_0002009 <http://purl.obolibrary.org/obo/GO_0008219> ; # "involves biological process" -> "cell death"
    bao:BAO_0002855 "viability assay" ; # "is bioassay type of" -> "viability assay"
    bao:BAO_0000212 bao:BAO_0000127 ; # "has assay method" -> "viability measurement method"
    bao:BAO_0000212 bao:BAO_0000164 ; # "has assay method" -> "ATP quantitation"
    bao:BAO_0000207 bao:BAO_0000045 ; # "has detection method" -> "luminescence method"
    <http://www.w3.org/1999/02/22-rdf-syntax-ns#type> "Assay to determine in vitro toxicity of small molecules" ; # "screening campaign name" -> "Assay to determine in vitro toxicity of small molecules"
    bao:BAO_0002853 "Cell Viability - SK-N-SH" ; # "has assay title" -> "Cell Viability - SK-N-SH"
    bao:BAO_0002854 bao:BAO_0000010 ; # "has bioassay type" -> "functional"
    bao:BAO_0002863 bao:BAO_0000535 ; # "has concentration throughput" -> "multiple concentration"
    bao:BAO_0000109 "37 degree celsius" ; # "has temperature value" -> "37 degree celsius"
    bao:BAO_0002833 "40 hour" ; # "has incubation time value" -> "40 hour"
    bao:BA0_0090012 "Tamoxifen tested at 0.34 millimolar-100 millimolar with 100 millimolar set as 100% inhibition and Doxorubicin tested at 0.02 nanomolar-100 millimolar" ; # "has participant" -> "Tamoxifen tested at 0.34 millimolar-100 millimolar with 100 millimolar set as 100% inhibition and Doxorubicin tested at 0.02 nanomolar-100 millimolar"
    bao:BAO_0000740 bao:BAO_0000080 ; # "has assay control" -> "positive control"
    bao:BA0_0090012 bao:BAO_0000118 ; # "has participant" -> "DMSO"
    bao:BAO_0000740 bao:BAO_0000079 ; # "has assay control" -> "negative control"
    bao:BAO_0002020 bao:BAO_0000373 ; # "has assay phase characteristic" -> "heterogeneous phase"
    bao:BAO_0002004 <http://purl.obolibrary.org/obo/CLO_0009059> ; # "has cell line" -> "SK-N-SH cell"
    <http://www.w3.org/1999/02/22-rdf-syntax-ns#type> "Complete culture medium" ; # "material entity culture medium" -> "Complete culture medium"
    bao:BAO_0003102 bao:BAO_0000114 ; # "has role" -> "culture medium"
    bao:BA0_0090012 bao:BAO_0000776 ; # "has participant" -> "Adenosine triphosphate"
    bao:BAO_0002000 bao:BAO_0002001 ; # "has measured entity" -> "measured entity"
    bao:BAO_0002857 bao:BAO_0000261 ; # "has signal direction" -> "signal decrease corresponding to inhibition"
    bao:BAO_0000308 bao:BAO_0000682 ; # "has assay kit" -> "CellTiter-Glo Luminescent Cell Viability Assay"
    bao:BAO_0000308 bao:BAO_0000248 ; # "has assay kit" -> "assay Kit"
    bao:BAO_0000737 bao:BAO_0000303 ; # "has manufacturer" -> "Promega"
    bao:BAO_0003102 bao:BAO_0002626 ; # "has role" -> "biologics and screening manufacturer"
    bao:BA0_0090012 bao:BAO_0000176 ; # "has participant" -> "small molecule"
    bao:BAO_0003102 bao:BAO_00020137 ; # "has role" -> "perturbagen"
    bao:BAO_0000212 bao:BAO_0000574 ; # "has assay method" -> "single perturbagen"
    bao:BAO_0002865 bao:BAO_0001046 ; # "uses detection instrument" -> "ViewLux CCD Imager"
    bao:BAO_0000737 bao:BAO_0000297 ; # "has manufacturer" -> "Perkin Elmer"
    bao:BAO_0003102 bao:BAO_0002628 ; # "has role" -> "instrumentation manufacturer"
    bao:BAO_0000208 bao:BAO_0000186 ; # "has endpoint" -> "AC50"
    bao:BAO_0000183 <http://purl.org/obo/owl/UO#UO_0000064> ; # "has concentration unit" -> "micromolar"
    <http://www.w3.org/1999/02/22-rdf-syntax-ns#type> "3" ; # "PubChem TID" -> "3"
    bao:BAO_0002845 "1" ; # "has repetition point-number" -> "1"
    bao:BAO_0000196 bao:BAO_0000090 ; # "has mode of action" -> "cytotoxicity"
    bao:BAO_0002864 bao:BAO_0000136 ; # "has repetition throughput" -> "single repetition"
    <http://www.w3.org/1999/02/22-rdf-syntax-ns#type> "Uma" ; # "Annotated by" -> "Uma"
    .

## all user-curated entries for PubChem assay #436
## see: http://pubchem.ncbi.nlm.nih.gov/rest/pug/assay/aid/436/description/JSON

:AssayPubChem_436
    rdfs:label "Annotations for PubChem Assay ID 436" ;
    rdfs:subClassOf :PubChemAssay ;
    :PubChemAID "436" ;
    :TextDescription
        """     BAP1 (BRCA1 associated protein 1) is a member of the Ubiquitin
        carboxy-terminal hydrolase (UCH) family of deubiquitinating
        enzymes(DUB). These proteases reverse the conjugation of ubiquitin to
        targeted proteins. The importance of ubiquitin conjugation in many
        cellular processes suggests a critical role of DUBs in normal
        physiology and potentially in pathological conditions. In order to
        identify molecular probes for studying DUB function and for targeting
        DUB for potential therapeutic applications, an enzyme-based kinetic
        high throughput assay has been developed. The assay monitors the
        hydrolysis of simple ubiquitin conjugates such as Ub-AMC by cysteine
        protease activity of BAP1 and the release of free AMC. The amount of
        the fluorescence intensity of released free AMC is proportional to
        the BAP1 activity. This BAP1 assay has been optimized for HTS. 1.
        Dilute BAP1 and Ub-AMC (provided by investigator) using Tris-HCl
        Buffer (50 mM Tris-HCl, 100 ug/ml ovalbumin, pH 7.4, 10 mM DTT). 2.
        Add 25 ul of BAP1 (5 nM) to 384-well black plate with appropriate
        controls. 3. Transfer 0.5 ul of compounds (2 mM in DMSO) to 384-well
        plate and the final compound concentration is 20uM. 4. Add 25 ul of
        800 nM Ub-AMC. 5. The fluorescence intensity (FI) was measured
        immediately with an Analyst HT reader using the kinetic settings.    
         An excitation wavelength of 360 nm and emission wavelength of 425 nm
        are used with a dichroic mirror of 400 nm. The plate was read every
        1'45" for 15 readings. Controls include:  DMSO only (negative
        control), Ub-vinyl sulfone (known inhibitor = positive control), and
        substrate alone (blank)""" ;
    bao:BAO_0001067 "714" ; # "is primary assay of" -> "714"
    bao:BAO_0001067 "753" ; # "is primary assay of" -> "753"
    bao:BAO_0001067 "1068_1" ; # "is primary assay of" -> "1068_1"
    bao:BAO_0001067 "1068_2" ; # "is primary assay of" -> "1068_2"
    bao:BAO_0001067 "1134_1" ; # "is primary assay of" -> "1134_1"
    bao:BAO_0001067 "1134_2" ; # "is primary assay of" -> "1134_2"
    bao:BAO_0000808 bao:BAO_0000031 ; # "has primary assay" -> "primary assay"
    bao:BAO_0000205 bao:BAO_0000217 ; # "has assay format" -> "biochemical format"
    bao:BAO_0000205 bao:BAO_0000224 ; # "has assay format" -> "protein format"
    bao:BAO_0000205 bao:BAO_0000357 ; # "has assay format" -> "single protein format"
    bao:BAO_0000409 bao:BAO_0000411 ; # "assay measurement type" -> "kinetic assay"
    bao:BAO_0002850 bao:BAO_0000534 ; # "has assay readout content" -> "single readout"
    bao:BAO_0002851 "single parameter" ; # "has assay readout content parametricity" -> "single parameter"
    bao:BA0_0090012 bao:BAO_0000222 ; # "has participant" -> "generic hydrolase"
    bao:BAO_0003102 bao:BAO_00020144 ; # "has role" -> "target"
    bao:BAO_0002855 "hydrolase activity assay" ; # "is bioassay type of" -> "hydrolase activity assay"
    bao:BAO_0000212 bao:BAO_0000124 ; # "has assay method" -> "enzyme activity measurement method"
    bao:BAO_0000212 bao:BAO_0000139 ; # "has assay method" -> "direct enzyme activity measurement method"
    <http://www.w3.org/1999/02/22-rdf-syntax-ns#type> bao:BAO_0000484 ; # "has assay design method" -> "enzyme inhibition"
    bao:BAO_0000207 bao:BAO_0000363 ; # "has detection method" -> "fluorescence intensity"
    <http://www.w3.org/1999/02/22-rdf-syntax-ns#type> "Identification of BAP1 Enzyme inhibitors" ; # "screening campaign name" -> "Identification of BAP1 Enzyme inhibitors"
    bao:BAO_0002853 "HTS for BAP1 Enzyme inhibitors" ; # "has assay title" -> "HTS for BAP1 Enzyme inhibitors"
    bao:BAO_0002867 bao:BAO_0000515 ; # "has assay footprint" -> "384 well plate"
    bao:BAO_0002863 bao:BAO_0000536 ; # "has concentration throughput" -> "single concentration"
    <http://www.w3.org/1999/02/22-rdf-syntax-ns#type> "Read every 105 seconds 15 times" ; # "enzyme reaction time" -> "Read every 105 seconds 15 times"
    bao:BA0_0090012 bao:BAO_0001041 ; # "has participant" -> "Ubiquitin vinyl sulfone"
    bao:BAO_0000740 bao:BAO_0000080 ; # "has assay control" -> "positive control"
    bao:BA0_0090012 bao:BAO_0000118 ; # "has participant" -> "DMSO"
    bao:BAO_0000740 bao:BAO_0000079 ; # "has assay control" -> "negative control"
    bao:BAO_0000740 "Ub-AMC alone" ; # "has assay control" -> "Ub-AMC alone"
    bao:BAO_0000740 bao:BAO_0000334 ; # "has assay control" -> "background control"
    <http://www.w3.org/1999/02/22-rdf-syntax-ns#type> "Keith D. Wilkinson" ; # "material entity assay provider" -> "Keith D. Wilkinson"
    bao:BAO_0003102 bao:BAO_0000027 ; # "has role" -> "assay provider"
    bao:BAO_0002020 bao:BAO_0000372 ; # "has assay phase characteristic" -> "homogeneous phase"
    bao:BA0_0090012 bao:BAO_0000694 ; # "has participant" -> "Tris"
    bao:BAO_0003102 <http://purl.obolibrary.org/obo/CHEBI_35225> ; # "has role" -> "buffer"
    bao:BAO_0002000 bao:BAO_0001041 ; # "has measured entity" -> "Ubiquitin vinyl sulfone"
    bao:BAO_0003102 <http://purl.obolibrary.org/obo/CHEBI_35222> ; # "has role" -> "inhibitor"
    bao:BA0_0090012 bao:BAO_0000895 ; # "has participant" -> "DTT"
    bao:BAO_0003102 <http://purl.obolibrary.org/obo/CHEBI_63247> ; # "has role" -> "reducing agent"
    bao:BA0_0090012 bao:BAO_0001039 ; # "has participant" -> "Ubiquitin-AMC"
    bao:BAO_0003102 bao:BAO_00020143 ; # "has role" -> "substrate"
    bao:BA0_0090012 "Ubiquitin carboxyl-terminal hydrolase BAP1" ; # "has participant" -> "Ubiquitin carboxyl-terminal hydrolase BAP1"
    bao:BAO_0002921 <http://purl.obolibrary.org/obo/NCBITaxon_9606> ; # "has organism" -> "Homo sapiens"
    <http://www.w3.org/1999/02/22-rdf-syntax-ns#type> "8314" ; # "gene ID" -> "8314"
    <http://www.w3.org/1999/02/22-rdf-syntax-ns#type> "Q92560" ; # "uniprot ID" -> "Q92560"
    <http://www.w3.org/1999/02/22-rdf-syntax-ns#type> "9606" ; # "NCBI taxonomy ID" -> "9606"
    <http://www.w3.org/1999/02/22-rdf-syntax-ns#type> "8314" ; # "construct gene ID" -> "8314"
    bao:BAO_0002662 bao:BAO_0002157 ; # "has quality" -> "native form"
    bao:BAO_0002897 bao:BAO_0000360 ; # "has preparation method" -> "recombinant expression"
    bao:BA0_0090012 bao:BAO_0000846 ; # "has participant" -> "7-amino-4-methylcoumarin"
    bao:BAO_0002000 bao:BAO_0002001 ; # "has measured entity" -> "measured entity"
    bao:BAO_0002857 bao:BAO_0000261 ; # "has signal direction" -> "signal decrease corresponding to inhibition"
    bao:BA0_0090012 bao:BAO_0000176 ; # "has participant" -> "small molecule"
    bao:BAO_0003102 bao:BAO_00020137 ; # "has role" -> "perturbagen"
    bao:BAO_0000212 bao:BAO_0000574 ; # "has assay method" -> "single perturbagen"
    bao:BAO_0002865 bao:BAO_0000699 ; # "uses detection instrument" -> "Analyst HT"
    bao:BAO_0000737 bao:BAO_0000969 ; # "has manufacturer" -> "Molecular Devices"
    bao:BAO_0003102 bao:BAO_0002628 ; # "has role" -> "instrumentation manufacturer"
    bao:BAO_0002917 "360 nanometer" ; # "has excitation wavelength value" -> "360 nanometer"
    bao:BAO_0002918 "425 nanometer" ; # "has emission wavelength value" -> "425 nanometer"
    bao:BAO_0000337 bao:BAO_0000201 ; # "has percent response" -> "percent inhibition"
    <http://www.w3.org/1999/02/22-rdf-syntax-ns#type> "1" ; # "PubChem TID" -> "1"
    bao:BAO_0000182 <http://purl.org/obo/owl/UO#UO_0000187> ; # "has response unit" -> "percent"
    bao:BAO_0002666 "20" ; # "has concentration value" -> "20"
    bao:BAO_0000183 <http://purl.org/obo/owl/UO#UO_0000064> ; # "has concentration unit" -> "micromolar"
    bao:BAO_0002787 "1" ; # "has concentration-point number" -> "1"
    bao:BAO_0002845 "1" ; # "has repetition point-number" -> "1"
    bao:BAO_0000196 bao:BAO_0000091 ; # "has mode of action" -> "inhibition"
    bao:BAO_0002864 bao:BAO_0000136 ; # "has repetition throughput" -> "single repetition"
    <http://www.w3.org/1999/02/22-rdf-syntax-ns#type> "kunie-2" ; # "Annotated by" -> "kunie-2"
    .

## all user-curated entries for PubChem assay #439
## see: http://pubchem.ncbi.nlm.nih.gov/rest/pug/assay/aid/439/description/JSON

:AssayPubChem_439
    rdfs:label "Annotations for PubChem Assay ID 439" ;
    rdfs:subClassOf :PubChemAssay ;
    :PubChemAID "439" ;
    :TextDescription
        """Compounds identified from a previously described set of experiments
        entitled "S1P3 Agonist Primary HTS and Confirmation Assays" were
        selected for testing in this assay. Further information on the
        previous set of experiments can be found by searching on this website
        for PubChem AID = 373.  A cell line containing the human S1P3
        receptor as well as the beta-lactamase (BLA) reporter-gene under
        control of the nuclear factor of activated T-cells (NFAT) promoter
        was used to measure S1P3 agonism. If the S1P3 receptor was stimulated
        by agonist, transcription of the NFAT-BLA gene occurred via a
        G-alpha16 protein coupled signaling cascade. The amount of BLA
        activity was proportional to the concentration of agonist. BLA
        activity was measured with a fluorescent BLA substrate. In this
        experiment, 69 compounds that passed hit selection criteria were
        tested to determine individual EC50 values. The compounds were
        "hit-picked" at a 10 millimolar in DMSO and further serially diluted
        nine times at three fold-dilutions for a total of 10 different
        compound concentrations. The assay was conducted in 1536-well format.
        Each compound dilution series was assayed in triplicate. S1P was used
        as the positive control. All data reported was normalized on a
        per-plate basis to wells that contained cells in the presence of 1
        micromolar S1P (i.e. 100% activation). In this assay, S1P had a 50%
        effective concentration (EC50) of approximately 200 nM. Dose-response
        curves were plotted and fitted to a four parameter equation
        describing a sigmoidal concentration-response curve with adjustable
        baseline using Assay Explorer software by MDL. The reported EC50
        values are generated from fitted curves by solving for x-intercept at
        the 50% activity level of Y-intercept. In cases where the highest
        concentration tested (45 micromolar) did not result in > 50%
        inhibition, the EC50 was determined manually as > 45 micromolar.
        Compounds with EC50 values of greater than 10 micromolar were
        considered inactive, compounds with EC50 equal to less than 10
        micromolar are considered active. The activity score is reported as
        normalized EC50 for samples with EC50 of less than 45 micromolar and
        as zero for samples with EC50 greater than or equal to 45 micromolar.
        The assay began by dispensing 5 microliters of cell suspension to
        each test well of a 1536 well plate. The cells were then allowed to
        incubate in the plates overnight at 37 deg C in 5% CO2.  The next
        day, 25 nL of test compound or DMSO control was added. The S1P
        positive control was also added to the appropriate control wells to a
        final concentration of 1 micromolar. Plates were then incubated at 37
        deg C in 5% CO2 for 4 hrs. After the incubation, 1 microliter/well of
        the GeneBLAzer's fluorescent substrate mixture (Invitrogen,
        LiveBLAzer, part K1085), prepared according to the manufacturer's
        protocol and containing 200 mM probenicid (Sigma, part P8761) was
        added. After 2 hours of incubation at room temperature, plates were
        read on the EnVision plate reader (PerkinElmer Lifesciences, Turku,
        Finland) at an excitation wavelength 405 nm and emission wavelengths
        of 535 nm & 460 nm. Each channel of raw data was corrected by
        subtracting "background" (i.e. wells containing media and substrate
        only) before the ratio of 460 nm/535 nm fluorescence emission was
        calculated. Percent activation was calculated from the median ratio
        of the positive control after subtracting the basal signal ratio from
        the sample well and the positive control.""" ;
    bao:BAO_0000540 "373" ; # "is confirmatory assay of" -> "373"
    bao:BAO_0000812 "540309" ; # "has summary assay" -> "540309"
    bao:BAO_0000809 bao:BAO_0000030 ; # "has confirmatory assay" -> "confirmatory assay"
    bao:BAO_0000205 bao:BAO_0000219 ; # "has assay format" -> "cell-based format"
    bao:BAO_0000409 bao:BAO_0000410 ; # "assay measurement type" -> "endpoint assay"
    bao:BAO_0002851 "single parameter" ; # "has assay readout content parametricity" -> "single parameter"
    bao:BA0_0090012 bao:BAO_0000284 ; # "has participant" -> "G protein coupled receptor"
    bao:BAO_0003102 bao:BAO_00020144 ; # "has role" -> "target"
    bao:BAO_0002855 "beta lactamase reporter gene" ; # "is bioassay type of" -> "beta lactamase reporter gene"
    bao:BAO_0000212 bao:BAO_0000125 ; # "has assay method" -> "reporter gene method"
    bao:BAO_0000212 bao:BAO_0000151 ; # "has assay method" -> "beta lactamase induction"
    bao:BAO_0000207 bao:BAO_0000001 ; # "has detection method" -> "fluorescence resonance energy transfer"
    <http://www.w3.org/1999/02/22-rdf-syntax-ns#type> "Agonists of the Sphingosine 1-Phosphate Receptor 3 (S1P3)" ; # "screening campaign name" -> "Agonists of the Sphingosine 1-Phosphate Receptor 3 (S1P3)"
    bao:BAO_0002853 "S1P3 Agonist Dose-Response Potency Assay" ; # "has assay title" -> "S1P3 Agonist Dose-Response Potency Assay"
    bao:BAO_0002854 bao:BAO_0000010 ; # "has bioassay type" -> "functional"
    bao:BAO_0002867 bao:BAO_0000516 ; # "has assay footprint" -> "1536 well plate"
    bao:BAO_0002863 bao:BAO_0000535 ; # "has concentration throughput" -> "multiple concentration"
    bao:BAO_0000109 "37 degree celsius" ; # "has temperature value" -> "37 degree celsius"
    bao:BAO_0002833 "4 hour" ; # "has incubation time value" -> "4 hour"
    bao:BA0_0090012 "Sphingosine 1-phosphate EC80" ; # "has participant" -> "Sphingosine 1-phosphate EC80"
    bao:BAO_0000740 bao:BAO_0000080 ; # "has assay control" -> "positive control"
    bao:BA0_0090012 bao:BAO_0000118 ; # "has participant" -> "DMSO"
    bao:BAO_0000740 bao:BAO_0000079 ; # "has assay control" -> "negative control"
    bao:BAO_0000740 "cell-free wells with media and substrate" ; # "has assay control" -> "cell-free wells with media and substrate"
    bao:BAO_0000740 bao:BAO_0000334 ; # "has assay control" -> "background control"
    <http://www.w3.org/1999/02/22-rdf-syntax-ns#type> "TSRI" ; # "material entity assay provider" -> "TSRI"
    bao:BAO_0003102 bao:BAO_0000027 ; # "has role" -> "assay provider"
    bao:BAO_0002020 bao:BAO_0000373 ; # "has assay phase characteristic" -> "heterogeneous phase"
    bao:BAO_0000118 "0.50%" ; # "DMSO" -> "0.50%"
    bao:BAO_0002000 bao:BAO_0000998 ; # "has measured entity" -> "Probenecid"
    bao:BAO_0003102 <http://purl.obolibrary.org/obo/CHEBI_35222> ; # "has role" -> "inhibitor"
    bao:BA0_0090012 "Sphingosine 1-phosphate receptor 3" ; # "has participant" -> "Sphingosine 1-phosphate receptor 3"
    bao:BAO_0002004 <http://purl.obolibrary.org/obo/CLO_0002421> ; # "has cell line" -> "CHO cell"
    bao:BAO_0002921 <http://purl.obolibrary.org/obo/NCBITaxon_9606> ; # "has organism" -> "Homo sapiens"
    <http://www.w3.org/1999/02/22-rdf-syntax-ns#type> "Q99500" ; # "uniprot ID" -> "Q99500"
    <http://www.w3.org/1999/02/22-rdf-syntax-ns#type> "9606" ; # "NCBI taxonomy ID" -> "9606"
    <http://www.w3.org/1999/02/22-rdf-syntax-ns#type> "10% v/v heat inactivated bovine growth serum" ; # "material entity culture serum" -> "10% v/v heat inactivated bovine growth serum"
    bao:BAO_0003102 bao:BAO_0002596 ; # "has role" -> "culture serum"
    <http://www.w3.org/1999/02/22-rdf-syntax-ns#type> "\"DMEM with 10% v/v heat inactivated bovine growth serum, 0.1 mM NEAA, 1 mM Sodium Pyruvate, 25 mM HEPES, 5 mM L-Glutamine, 2 mg/ml Geneticin, 0.2 mg/ml Hygromycin B and 1x penicillin-streptomycin\"" ; # "material entity culture medium" -> ""DMEM with 10% v/v heat inactivated bovine growth serum, 0.1 mM NEAA, 1 mM Sodium Pyruvate, 25 mM HEPES, 5 mM L-Glutamine, 2 mg/ml Geneticin, 0.2 mg/ml Hygromycin B and 1x penicillin-streptomycin""
    bao:BAO_0003102 bao:BAO_0000114 ; # "has role" -> "culture medium"
    bao:BAO_0002922 "\"Phenol red free DMEM with 0.5% charcoal/dextran treated fetal bovine serum, 0.1 mM NEAA, 1 mM sodium pyruvate, 25 mM HEPES, 5 mM L-Glutamine\"" ; # "has assay medium" -> ""Phenol red free DMEM with 0.5% charcoal/dextran treated fetal bovine serum, 0.1 mM NEAA, 1 mM sodium pyruvate, 25 mM HEPES, 5 mM L-Glutamine""
    bao:BAO_0002922 bao:BAO_0000596 ; # "has assay medium" -> "assay medium"
    <http://www.w3.org/1999/02/22-rdf-syntax-ns#type> "0.5% charcoal/dextran treated fetal bovine serum" ; # "material entity assay serum" -> "0.5% charcoal/dextran treated fetal bovine serum"
    bao:BAO_0002923 bao:BAO_0002597 ; # "has assay serum" -> "assay serum"
    bao:BAO_0000212 bao:BAO_0000246 ; # "has assay method" -> "stable transfection"
    bao:BAO_0000550 "Expressing human S1P3 receptor and a beta-lactamase (BLA) reporter gene under the control of a NFAT promoter" ; # "DNA construct" -> "Expressing human S1P3 receptor and a beta-lactamase (BLA) reporter gene under the control of a NFAT promoter"
    bao:BAO_0003105 "sphingosine-1-phosphate receptor 3" ; # "has function" -> "sphingosine-1-phosphate receptor 3"
    <http://www.w3.org/1999/02/22-rdf-syntax-ns#type> "1903" ; # "construct gene ID" -> "1903"
    bao:BAO_0002662 bao:BAO_0002157 ; # "has quality" -> "native form"
    bao:BAO_0003105 bao:BAO_00020151 ; # "has function" -> "artificial regulatory region"
    bao:BAO_0003105 "Nuclear factor of activated T-cells" ; # "has function" -> "Nuclear factor of activated T-cells"
    bao:BAO_0003105 bao:BAO_0000751 ; # "has function" -> "Beta-lactamase"
    bao:BAO_0003102 bao:BAO_0002656 ; # "has role" -> "reporter gene"
    bao:BAO_0002897 bao:BAO_0000360 ; # "has preparation method" -> "recombinant expression"
    bao:BA0_0090012 bao:BAO_0000751 ; # "has participant" -> "Beta-lactamase"
    bao:BAO_0002000 bao:BAO_0002001 ; # "has measured entity" -> "measured entity"
    bao:BAO_0002857 bao:BAO_0002153 ; # "has signal direction" -> "signal increase corresponding to inhibition"
    bao:BAO_0000308 bao:BAO_0000923 ; # "has assay kit" -> "GeneBLAzer"
    bao:BAO_0000308 bao:BAO_0000248 ; # "has assay kit" -> "assay Kit"
    bao:BAO_0000737 bao:BAO_0000677 ; # "has manufacturer" -> "Invitrogen"
    bao:BAO_0003102 bao:BAO_0002626 ; # "has role" -> "biologics and screening manufacturer"
    bao:BA0_0090012 bao:BAO_0000176 ; # "has participant" -> "small molecule"
    bao:BAO_0003102 bao:BAO_00020137 ; # "has role" -> "perturbagen"
    bao:BAO_0000212 bao:BAO_0000574 ; # "has assay method" -> "single perturbagen"
    bao:BAO_0002865 bao:BAO_0000701 ; # "uses detection instrument" -> "EnVision Multilabel Reader"
    bao:BAO_0000737 bao:BAO_0000297 ; # "has manufacturer" -> "Perkin Elmer"
    bao:BAO_0003102 bao:BAO_0002628 ; # "has role" -> "instrumentation manufacturer"
    bao:BAO_0002917 "405 nanometer" ; # "has excitation wavelength value" -> "405 nanometer"
    bao:BAO_0002918 "460 nanometer" ; # "has emission wavelength value" -> "460 nanometer"
    bao:BAO_0002918 "535 nanometer" ; # "has emission wavelength value" -> "535 nanometer"
    bao:BAO_0000208 bao:BAO_0000188 ; # "has endpoint" -> "EC50"
    bao:BAO_0000183 <http://purl.org/obo/owl/UO#UO_0000064> ; # "has concentration unit" -> "micromolar"
    <http://www.w3.org/1999/02/22-rdf-syntax-ns#type> "2" ; # "PubChem TID" -> "2"
    bao:BAO_0002787 "10" ; # "has concentration-point number" -> "10"
    bao:BAO_0002845 "3" ; # "has repetition point-number" -> "3"
    bao:BAO_0000196 bao:BAO_0000087 ; # "has mode of action" -> "activation"
    bao:BAO_0002864 bao:BAO_0000533 ; # "has repetition throughput" -> "multiple repetition"
    <http://www.w3.org/1999/02/22-rdf-syntax-ns#type> "mp" ; # "Annotated by" -> "mp"
    .

## all user-curated entries for PubChem assay #440
## see: http://pubchem.ncbi.nlm.nih.gov/rest/pug/assay/aid/440/description/JSON

:AssayPubChem_440
    rdfs:label "Annotations for PubChem Assay ID 440" ;
    rdfs:subClassOf :PubChemAssay ;
    :PubChemAID "440" ;
    :TextDescription
        """The assay reported here uses flow cytometry to measure test compound
        competition with a high-affinity fluorescent ligand for binding to
        human FPR. The assay was performed in a "duplex" format in which U937
        cells expressing FPR were tested together with a Rat Basophilic
        Leukemia (RBL) cell line that expressed the related receptor, FPRL1.
        The FPR-expressing cells were stained with a red-fluorescent dye,
        FURA-red, to allow them to be distinguished from the FPRL1-expressing
        cells during flow cytometric analysis. A fluorescein label was
        conjugated to the lysine residue of the peptide, WKYMVm (WPep), to
        produce a fluorescent ligand (WPep-FITC) that bound FPR and FPRL-1
        with high affinity. Dissociation constants (Kd) for binding of
        WPep-FITC to FPR and FPRL1 were determined to be 10 nM and 8 nM,
        respectively. WPep-FITC was used as the fluorescent ligand in the
        duplex FPR-FPRL1 assay to determine compound activity for both
        receptors. A set of 9,993 compounds, designated the 10K Set Type 1
        (10KST1), and a separate set of 16,322 compounds, designated the 17K
        Set Type 1 (17KST1), was obtained from the Molecular Libraries Small
        Molecule Repository (MLSMR) maintained by Discovery Partners
        International in conjunction with the NIH Molecular Libraries
        Screening Center Network. There was an overlap of 2,595 compounds
        common to the two sets so that the total number of unique compounds
        evaluated in these two sets was 23,720. An additional 586 compounds
        were cherry picked from the remainder of the MLSMR compound
        collection on the basis of a previously described virtual screening
        approach for predicting FPR activity The primary high throughput
        screening (HTS) assay was performed in 384 well format. Test
        compounds were assessed at a single concentration of 6.7 microM for
        the ability to inhibit fluorescent ligand binding, detected as a
        decrease in cell fluorescence due to displacement of fluorescent
        ligand from FPR. The FPRL1 primary HTS assay results obtained in
        parallel in the same wells have been reported separately (AID 441)
        and represent counter-screen data with which to determine selectivity
        and specificity of compounds with FPR binding activity identified in
        this report. Likewise, FPR binding results reported here represent
        counter-screen data with which to determine the selectivity and
        specificity of compounds identified to have FPRL1 binding activity in
        the FPRL1 primary HTS assay report (AID 441) For assay performance,
        additions to wells were in sequence as follows: 1) test compounds and
        control reagents (5 microL/well); 2) a combination of FPR- and
        FPRL1-expressing cell lines (10^7/mL each, 5 microL/well); 3) (after
        30 min, 4 degrees C incubation) fluorescent peptide (5 microL/well).
        After an additional 45 min, 4 degrees C incubation, plates were
        immediately analyzed by flow cytometry. The assay response range was
        defined by replicate control wells containing unlabeled
        receptor-blocking peptide (positive control) or buffer (negative
        control).  fMLFF (4Pep) was used as the FPR-blocking peptide,
        unlabeled WPep as the FPRL1-blocking peptide. The assay was
        homogeneous in that cells, compounds and fluorescent peptide were
        added in sequence and the wells subsequently analyzed without
        intervening wash steps. The HyperCyt high throughput flow cytometry
        platform was used to sequentially sample cells from wells of 384-well
        microplates (2 microL/sample) for flow cytometer presentation at a
        rate of 40 samples/min. The resulting time-resolved data files were
        analyzed with IDLeQuery software to determine compound activity in
        each well.""" ;
    bao:BAO_0000812 "1202" ; # "has summary assay" -> "1202"
    bao:BAO_0000812 "805" ; # "has summary assay" -> "805"
    bao:BAO_0000808 bao:BAO_0000031 ; # "has primary assay" -> "primary assay"
    bao:BAO_0000205 bao:BAO_0000219 ; # "has assay format" -> "cell-based format"
    bao:BAO_0000409 bao:BAO_0000410 ; # "assay measurement type" -> "endpoint assay"
    bao:BAO_0002850 bao:BAO_0000534 ; # "has assay readout content" -> "single readout"
    bao:BAO_0002851 bao:BAO_0000564 ; # "has assay readout content parametricity" -> "multiplexed readout"
    bao:BA0_0090012 bao:BAO_0000284 ; # "has participant" -> "G protein coupled receptor"
    bao:BAO_0003102 bao:BAO_00020144 ; # "has role" -> "target"
    bao:BAO_0002855 bao:BAO_0000110 ; # "is bioassay type of" -> "protein-small molecule interaction assay"
    bao:BAO_0000212 bao:BAO_0000123 ; # "has assay method" -> "binding assessment method"
    bao:BAO_0000207 bao:BAO_0000005 ; # "has detection method" -> "flow cytometry"
    <http://www.w3.org/1999/02/22-rdf-syntax-ns#type> "Antagonists of the Formyl Peptide Receptor 1 (FPR1)" ; # "screening campaign name" -> "Antagonists of the Formyl Peptide Receptor 1 (FPR1)"
    bao:BAO_0002853 "Primary HTS Assay for Formylpeptide Receptor (FPR) Ligands and Primary HTS Counter-Screen Assay for Formylpeptide-Like-1 (FPRL1) Ligands" ; # "has assay title" -> "Primary HTS Assay for Formylpeptide Receptor (FPR) Ligands and Primary HTS Counter-Screen Assay for Formylpeptide-Like-1 (FPRL1) Ligands"
    bao:BAO_0003105 <http://purl.obolibrary.org/obo/GO_0005488> ; # "has function" -> "binding"
    bao:BAO_0002867 bao:BAO_0000515 ; # "has assay footprint" -> "384 well plate"
    bao:BAO_0002863 bao:BAO_0000536 ; # "has concentration throughput" -> "single concentration"
    bao:BAO_0000109 "4 degree celsius" ; # "has temperature value" -> "4 degree celsius"
    <http://www.w3.org/1999/02/22-rdf-syntax-ns#type> "4 degree celsius" ; # "substrate incubation temperature" -> "4 degree celsius"
    <http://www.w3.org/1999/02/22-rdf-syntax-ns#type> "30 minute" ; # "substrate incubation time" -> "30 minute"
    bao:BAO_0002833 "45 minute" ; # "has incubation time value" -> "45 minute"
    bao:BA0_0090012 bao:BAO_0001051 ; # "has participant" -> "WKYMVm peptide"
    bao:BAO_0000740 bao:BAO_0000080 ; # "has assay control" -> "positive control"
    bao:BAO_0003102 <http://purl.obolibrary.org/obo/CHEBI_35225> ; # "has role" -> "buffer"
    bao:BAO_0000740 bao:BAO_0000079 ; # "has assay control" -> "negative control"
    <http://www.w3.org/1999/02/22-rdf-syntax-ns#type> "Bruce S. Edwards" ; # "material entity assay provider" -> "Bruce S. Edwards"
    bao:BAO_0003102 bao:BAO_0000027 ; # "has role" -> "assay provider"
    bao:BAO_0002020 bao:BAO_0000373 ; # "has assay phase characteristic" -> "heterogeneous phase"
    bao:BAO_0002000 bao:BAO_0001051 ; # "has measured entity" -> "WKYMVm peptide"
    bao:BAO_0003102 bao:BAO_00020138 ; # "has role" -> "potentiator"
    bao:BA0_0090012 "fMet-Leu-Phe receptor" ; # "has participant" -> "fMet-Leu-Phe receptor"
    bao:BAO_0002004 bao:BAO_0000758 ; # "has cell line" -> "U937 (CD59+)"
    bao:BAO_0002921 <http://purl.obolibrary.org/obo/NCBITaxon_9606> ; # "has organism" -> "Homo sapiens"
    <http://www.w3.org/1999/02/22-rdf-syntax-ns#type> "2357" ; # "gene ID" -> "2357"
    <http://www.w3.org/1999/02/22-rdf-syntax-ns#type> "P21462" ; # "uniprot ID" -> "P21462"
    <http://www.w3.org/1999/02/22-rdf-syntax-ns#type> "9606" ; # "NCBI taxonomy ID" -> "9606"
    bao:BAO_0000550 "Expressing human formyl peptide receptor 1 (FPR1)" ; # "DNA construct" -> "Expressing human formyl peptide receptor 1 (FPR1)"
    bao:BAO_0003105 "formyl peptide receptor 1" ; # "has function" -> "formyl peptide receptor 1"
    <http://www.w3.org/1999/02/22-rdf-syntax-ns#type> "2357" ; # "construct gene ID" -> "2357"
    bao:BAO_0002662 bao:BAO_0002157 ; # "has quality" -> "native form"
    bao:BA0_0090012 bao:BAO_0001051 ; # "has participant" -> "WKYMVM peptide"
    bao:BAO_0002000 bao:BAO_0002001 ; # "has measured entity" -> "measured entity"
    bao:BAO_0002857 bao:BAO_0000261 ; # "has signal direction" -> "signal decrease corresponding to inhibition"
    bao:BA0_0090012 bao:BAO_0000176 ; # "has participant" -> "small molecule"
    bao:BAO_0003102 bao:BAO_00020137 ; # "has role" -> "perturbagen"
    bao:BAO_0000212 bao:BAO_0000574 ; # "has assay method" -> "single perturbagen"
    bao:BAO_0000648 bao:BAO_0000733 ; # "compound library" -> "MLSMR library"
    bao:BAO_0002865 bao:BAO_0000943 ; # "uses detection instrument" -> "HyperCyt High Throughput Flow Cytometry System"
    bao:BAO_0000737 bao:BAO_0000946 ; # "has manufacturer" -> "IntelliCyt Corporation"
    bao:BAO_0003102 bao:BAO_0002628 ; # "has role" -> "instrumentation manufacturer"
    bao:BAO_0002917 "488 nanometer" ; # "has excitation wavelength value" -> "488 nanometer"
    bao:BAO_0002918 "510 - 540 nanometer" ; # "has emission wavelength value" -> "510 - 540 nanometer"
    bao:BAO_0000337 bao:BAO_0000201 ; # "has percent response" -> "percent inhibition"
    <http://www.w3.org/1999/02/22-rdf-syntax-ns#type> "2" ; # "PubChem TID" -> "2"
    bao:BAO_0000182 <http://purl.org/obo/owl/UO#UO_0000187> ; # "has response unit" -> "percent"
    bao:BAO_0002666 "6.7" ; # "has concentration value" -> "6.7"
    bao:BAO_0000183 <http://purl.org/obo/owl/UO#UO_0000064> ; # "has concentration unit" -> "micromolar"
    bao:BAO_0002787 "1" ; # "has concentration-point number" -> "1"
    bao:BAO_0002845 "1" ; # "has repetition point-number" -> "1"
    bao:BAO_0000196 bao:BAO_0000441 ; # "has mode of action" -> "competitive binding"
    bao:BAO_0002864 bao:BAO_0000136 ; # "has repetition throughput" -> "single repetition"
    <http://www.w3.org/1999/02/22-rdf-syntax-ns#type> "mp" ; # "Annotated by" -> "mp"
    .

## all user-curated entries for PubChem assay #441
## see: http://pubchem.ncbi.nlm.nih.gov/rest/pug/assay/aid/441/description/JSON

:AssayPubChem_441
    rdfs:label "Annotations for PubChem Assay ID 441" ;
    rdfs:subClassOf :PubChemAssay ;
    :PubChemAID "441" ;
    :TextDescription
        """The assay reported here uses flow cytometry to measure test compound
        competition with a high-affinity fluorescent ligand for binding to
        human FPRL1.  The assay was performed in a "duplex" format in which
        U937 cells expressing FPR were tested together with a Rat Basophilic
        Leukemia (RBL) cell line that expressed the related receptor, FPRL1. 
        The FPR-expressing cells were stained with a red-fluorescent dye,
        FURA-red, to allow them to be distinguished from the FPRL1-expressing
        cells during flow cytometric analysis.  A fluorescein label was
        conjugated to the lysine residue of the peptide, WKYMVm (WPep), to
        produce a fluorescent ligand (WPep-FITC) that bound FPR and FPRL-1
        with high affinity.  Dissociation constants (Kd) for binding of
        WPep-FITC to FPR and FPRL1 were determined to be 10 nM and 8 nM,
        respectively.  WPep-FITC was used as the fluorescent ligand in the
        duplex FPR-FPRL1 assay to determine compound activity for both
        receptors.  The primary high throughput screening (HTS) assay was
        performed in 384 well format.  Test compounds were assessed at a
        single concentration of 6.7 microM for the ability to inhibit
        fluorescent ligand binding, detected as a decrease in cell
        fluorescence due to displacement of fluorescent ligand from FPRL1. 
        The FPR primary HTS assay results obtained in parallel in the same
        wells have been reported separately (AID 440) and represent
        counter-screen data with which to determine selectivity and
        specificity of compounds with FPRL1 binding activity identified in
        this report.  Likewise, FPRL1 binding results reported here represent
        counter-screen data with which to determine the selectivity and
        specificity of compounds identified to have FPR binding activity in
        the FPR primary HTS assay report (AID 440). For assay performance,
        additions to wells were in sequence as follows: 1) test compounds and
        control reagents (5 microL/well); 2) a combination of FPR- and
        FPRL1-expressing cell lines (10^7/mL each, 5 microL/well); 3) (after
        30 min, 4 degrees C incubation) fluorescent peptide (5 microL/well). 
        After an additional 45 min, 4 degrees C incubation, plates were
        immediately analyzed by flow cytometry.  The assay response range was
        defined by replicate control wells containing unlabeled
        receptor-blocking peptide (positive control) or buffer (negative
        control).   fMLFF (4Pep) was used as the FPR-blocking peptide,
        unlabeled WPep as the FPRL1-blocking peptide.  The assay was
        homogeneous in that cells, compounds and fluorescent peptide were
        added in sequence and the wells subsequently analyzed without
        intervening wash steps.  The HyperCyt high throughput flow cytometry
        platform was used to sequentially sample cells from wells of 384-well
        microplates (2 microL/sample) for flow cytometer presentation at a
        rate of 40 samples/min.  The resulting time-resolved data files were
        analyzed with IDLeQuery software to determine compound activity in
        each well.""" ;
    bao:BAO_0000812 "1202" ; # "has summary assay" -> "1202"
    bao:BAO_0000812 "805" ; # "has summary assay" -> "805"
    bao:BAO_0000808 bao:BAO_0000031 ; # "has primary assay" -> "primary assay"
    bao:BAO_0000205 bao:BAO_0000219 ; # "has assay format" -> "cell-based format"
    bao:BAO_0000409 bao:BAO_0000410 ; # "assay measurement type" -> "endpoint assay"
    bao:BAO_0002850 bao:BAO_0000534 ; # "has assay readout content" -> "single readout"
    bao:BAO_0002851 bao:BAO_0000564 ; # "has assay readout content parametricity" -> "multiplexed readout"
    bao:BA0_0090012 bao:BAO_0000284 ; # "has participant" -> "G protein coupled receptor"
    bao:BAO_0003102 bao:BAO_00020144 ; # "has role" -> "target"
    bao:BAO_0002855 bao:BAO_0000110 ; # "is bioassay type of" -> "protein-small molecule interaction assay"
    bao:BAO_0000212 bao:BAO_0000123 ; # "has assay method" -> "binding assessment method"
    bao:BAO_0000207 bao:BAO_0000005 ; # "has detection method" -> "flow cytometry"
    <http://www.w3.org/1999/02/22-rdf-syntax-ns#type> "Antagonists of the Formyl Peptide Receptor 2 (FPR2)" ; # "screening campaign name" -> "Antagonists of the Formyl Peptide Receptor 2 (FPR2)"
    bao:BAO_0002853 "Primary HTS Assay for Formylpeptide Receptor-Like-1 (FPRL1) Ligands and Primary HTS Counter-Screen Assay for Formylpeptide Receptor (FPR) Ligands" ; # "has assay title" -> "Primary HTS Assay for Formylpeptide Receptor-Like-1 (FPRL1) Ligands and Primary HTS Counter-Screen Assay for Formylpeptide Receptor (FPR) Ligands"
    bao:BAO_0003105 <http://purl.obolibrary.org/obo/GO_0005488> ; # "has function" -> "binding"
    bao:BAO_0002867 bao:BAO_0000515 ; # "has assay footprint" -> "384 well plate"
    bao:BAO_0002863 bao:BAO_0000536 ; # "has concentration throughput" -> "single concentration"
    bao:BAO_0000109 "4 degree celsius" ; # "has temperature value" -> "4 degree celsius"
    <http://www.w3.org/1999/02/22-rdf-syntax-ns#type> "4 degree celsius" ; # "substrate incubation temperature" -> "4 degree celsius"
    <http://www.w3.org/1999/02/22-rdf-syntax-ns#type> "30 minute" ; # "substrate incubation time" -> "30 minute"
    bao:BAO_0002833 "45 minute" ; # "has incubation time value" -> "45 minute"
    bao:BA0_0090012 bao:BAO_0001051 ; # "has participant" -> "WKYMVm peptide"
    bao:BAO_0000740 bao:BAO_0000080 ; # "has assay control" -> "positive control"
    bao:BAO_0003102 <http://purl.obolibrary.org/obo/CHEBI_35225> ; # "has role" -> "buffer"
    bao:BAO_0000740 bao:BAO_0000079 ; # "has assay control" -> "negative control"
    <http://www.w3.org/1999/02/22-rdf-syntax-ns#type> "Bruce S. Edwards" ; # "material entity assay provider" -> "Bruce S. Edwards"
    bao:BAO_0003102 bao:BAO_0000027 ; # "has role" -> "assay provider"
    bao:BAO_0002020 bao:BAO_0000373 ; # "has assay phase characteristic" -> "heterogeneous phase"
    bao:BAO_0002000 bao:BAO_0001051 ; # "has measured entity" -> "WKYMVm peptide"
    bao:BAO_0003102 bao:BAO_00020138 ; # "has role" -> "potentiator"
    bao:BA0_0090012 "N-formyl peptide receptor 2" ; # "has participant" -> "N-formyl peptide receptor 2"
    bao:BAO_0002004 bao:BAO_0002694 ; # "has cell line" -> "RBL-2H3"
    bao:BAO_0002921 <http://purl.obolibrary.org/obo/NCBITaxon_9606> ; # "has organism" -> "Homo sapiens"
    <http://www.w3.org/1999/02/22-rdf-syntax-ns#type> "2358" ; # "gene ID" -> "2358"
    <http://www.w3.org/1999/02/22-rdf-syntax-ns#type> "P25090" ; # "uniprot ID" -> "P25090"
    <http://www.w3.org/1999/02/22-rdf-syntax-ns#type> "9606" ; # "NCBI taxonomy ID" -> "9606"
    bao:BAO_0000550 "Expressing human formyl peptide receptor 2 (FPR2)" ; # "DNA construct" -> "Expressing human formyl peptide receptor 2 (FPR2)"
    bao:BAO_0003105 "formyl peptide receptor 2" ; # "has function" -> "formyl peptide receptor 2"
    <http://www.w3.org/1999/02/22-rdf-syntax-ns#type> "2358" ; # "construct gene ID" -> "2358"
    bao:BAO_0002662 bao:BAO_0002157 ; # "has quality" -> "native form"
    bao:BA0_0090012 bao:BAO_0001051 ; # "has participant" -> "WKYMVM peptide"
    bao:BAO_0002000 bao:BAO_0002001 ; # "has measured entity" -> "measured entity"
    bao:BAO_0002857 bao:BAO_0000261 ; # "has signal direction" -> "signal decrease corresponding to inhibition"
    bao:BA0_0090012 bao:BAO_0000176 ; # "has participant" -> "small molecule"
    bao:BAO_0003102 bao:BAO_00020137 ; # "has role" -> "perturbagen"
    bao:BAO_0000212 bao:BAO_0000574 ; # "has assay method" -> "single perturbagen"
    bao:BAO_0000648 bao:BAO_0000733 ; # "compound library" -> "MLSMR library"
    bao:BAO_0002865 bao:BAO_0000943 ; # "uses detection instrument" -> "HyperCyt High Throughput Flow Cytometry System"
    bao:BAO_0000737 bao:BAO_0000946 ; # "has manufacturer" -> "IntelliCyt Corporation"
    bao:BAO_0003102 bao:BAO_0002628 ; # "has role" -> "instrumentation manufacturer"
    bao:BAO_0002917 "488 nanometer" ; # "has excitation wavelength value" -> "488 nanometer"
    bao:BAO_0002918 "510 - 540 nanometer" ; # "has emission wavelength value" -> "510 - 540 nanometer"
    bao:BAO_0000337 bao:BAO_0000201 ; # "has percent response" -> "percent inhibition"
    <http://www.w3.org/1999/02/22-rdf-syntax-ns#type> "2" ; # "PubChem TID" -> "2"
    bao:BAO_0000182 <http://purl.org/obo/owl/UO#UO_0000187> ; # "has response unit" -> "percent"
    bao:BAO_0002666 "6.7" ; # "has concentration value" -> "6.7"
    bao:BAO_0000183 <http://purl.org/obo/owl/UO#UO_0000064> ; # "has concentration unit" -> "micromolar"
    bao:BAO_0002787 "1" ; # "has concentration-point number" -> "1"
    bao:BAO_0002845 "1" ; # "has repetition point-number" -> "1"
    bao:BAO_0000196 bao:BAO_0000441 ; # "has mode of action" -> "competitive binding"
    bao:BAO_0002864 bao:BAO_0000136 ; # "has repetition throughput" -> "single repetition"
    <http://www.w3.org/1999/02/22-rdf-syntax-ns#type> "mp" ; # "Annotated by" -> "mp"
    .

## all user-curated entries for PubChem assay #444
## see: http://pubchem.ncbi.nlm.nih.gov/rest/pug/assay/aid/444/description/JSON

:AssayPubChem_444
    rdfs:label "Annotations for PubChem Assay ID 444" ;
    rdfs:subClassOf :PubChemAssay ;
    :PubChemAID "444" ;
    :TextDescription
        """The nuclear factor of activated T cells (NFAT) family of
        transcription factors has been found primarily in most immune system
        cells and some other non-immune cells. NFAT plays the
        immunomodulatory role, primarily in T-cell activation and
        differentiation. NFAT target genes are also involved in the
        regulation of apoptosis and differentiation in non-immune cell types.
        The NFAT sequence was engineered to the upstream of the ?-lactamase
        reporter gene and transfected into Jurkat cells with co-transfection
        of muscarinic receptor1 [provided by Invitrogen Corp]. When an
        extracellular stimulus, such as carbachol, binds to the GPCR M1
        receptor, it stimulates a signaling cascade that activates NFAT
        response element and ?-lactamase expression by phosphorylating the
        NFAT binding protein. This cell based ?-lactamase reporter gene assay
        can accurately monitor any changes occurring along the NFAT pathway,
        and can be used for screening small molecule inhibitor or activator
        upon activation by carbachol EC50 concentration. A small molecular
        library were screened in a titration series resulting in AC50s (can
        be either IC50s or EC50s). The cells were prepared in RPMI 1640
        medium containing 0.1% dialyzed FBS and 25 mM HEPES at 1.6 x
        106cell/ml. The assay was performed in 1536-well plate format as
        follows: 5 ul of cell preparation 23 nl of compounds 1ul of carbachol
        (final concentration 1 uM) Briefly centrifuge the plates and incubate
        at 37#C for 5 hours 1 ul of CCF4 dye mixture Incubate the plates at
        RT for 1 hour  Read the plate in EnVision plate reader (Ex= 405nm,
        and Em1=460nm and Em2=530nm).  The %Activity was determined from the
        ratio of 460nm/530nm. Data normalization and AC50 calculations were
        accomplished using GeneData software.""" ;
    bao:BAO_0000809 bao:BAO_0000030 ; # "has confirmatory assay" -> "confirmatory assay"
    bao:BAO_0000205 bao:BAO_0000219 ; # "has assay format" -> "cell-based format"
    bao:BAO_0000409 bao:BAO_0000410 ; # "assay measurement type" -> "endpoint assay"
    bao:BAO_0002850 bao:BAO_0000534 ; # "has assay readout content" -> "single readout"
    bao:BAO_0002851 "single parameter" ; # "has assay readout content parametricity" -> "single parameter"
    bao:BA0_0090012 bao:BAO_0000284 ; # "has participant" -> "G protein coupled receptor"
    bao:BAO_0003102 bao:BAO_00020144 ; # "has role" -> "target"
    bao:BAO_0002855 "beta lactamase reporter gene" ; # "is bioassay type of" -> "beta lactamase reporter gene"
    bao:BAO_0000212 bao:BAO_0000125 ; # "has assay method" -> "reporter gene method"
    bao:BAO_0000212 bao:BAO_0000151 ; # "has assay method" -> "beta lactamase induction"
    bao:BAO_0000207 bao:BAO_0000363 ; # "has detection method" -> "fluorescence intensity"
    <http://www.w3.org/1999/02/22-rdf-syntax-ns#type> "Compounds affecting the NFAT signaling pathway" ; # "screening campaign name" -> "Compounds affecting the NFAT signaling pathway"
    bao:BAO_0002853 "NFAT Signaling Pathway" ; # "has assay title" -> "NFAT Signaling Pathway"
    bao:BAO_0002854 bao:BAO_0000010 ; # "has bioassay type" -> "functional"
    bao:BAO_0002867 bao:BAO_0000516 ; # "has assay footprint" -> "1536 well plate"
    bao:BAO_0002863 bao:BAO_0000535 ; # "has concentration throughput" -> "multiple concentration"
    bao:BAO_0000109 "37 degree celsius" ; # "has temperature value" -> "37 degree celsius"
    bao:BAO_0002833 "5 hour" ; # "has incubation time value" -> "5 hour"
    bao:BA0_0090012 bao:BAO_0000876 ; # "has participant" -> "Carbachol"
    bao:BAO_0000740 bao:BAO_0000080 ; # "has assay control" -> "positive control"
    bao:BAO_0002020 bao:BAO_0000373 ; # "has assay phase characteristic" -> "heterogeneous phase"
    bao:BAO_0002739 "Beta-lactamase reporter gene" ; # "has substrate" -> "Beta-lactamase reporter gene"
    bao:BAO_0003102 bao:BAO_0002030 ; # "has role" -> "coupled substrate"
    bao:BAO_0002000 bao:BAO_0000876 ; # "has measured entity" -> "Carbachol"
    bao:BAO_0003102 bao:BAO_00020138 ; # "has role" -> "potentiator"
    bao:BA0_0090012 "Muscarinic acetylcholine receptor M1" ; # "has participant" -> "Muscarinic acetylcholine receptor M1"
    bao:BAO_0002004 <http://purl.obolibrary.org/obo/CLO_0007043> ; # "has cell line" -> "JURKAT cell"
    <http://www.w3.org/1999/02/22-rdf-syntax-ns#type> "0.1% fetal bovine serum" ; # "material entity culture serum" -> "0.1% fetal bovine serum"
    bao:BAO_0003102 bao:BAO_0002596 ; # "has role" -> "culture serum"
    <http://www.w3.org/1999/02/22-rdf-syntax-ns#type> "\"RPMI 1640 with 0.1% dialyzed FBS, 25 mM HEPES\"" ; # "material entity culture medium" -> ""RPMI 1640 with 0.1% dialyzed FBS, 25 mM HEPES""
    bao:BAO_0003102 bao:BAO_0000114 ; # "has role" -> "culture medium"
    bao:BAO_0002922 "\"RPMI 1640 with 0.1% dialyzed FBS, 25 mM HEPES\"" ; # "has assay medium" -> ""RPMI 1640 with 0.1% dialyzed FBS, 25 mM HEPES""
    bao:BAO_0002922 bao:BAO_0000596 ; # "has assay medium" -> "assay medium"
    <http://www.w3.org/1999/02/22-rdf-syntax-ns#type> "0.1% fetal bovine serum" ; # "material entity assay serum" -> "0.1% fetal bovine serum"
    bao:BAO_0002923 bao:BAO_0002597 ; # "has assay serum" -> "assay serum"
    bao:BAO_0000212 bao:BAO_0000246 ; # "has assay method" -> "stable transfection"
    bao:BAO_0000550 "Expressing NFAT-beta lactamase and muscarinic M1 receptor" ; # "DNA construct" -> "Expressing NFAT-beta lactamase and muscarinic M1 receptor"
    bao:BAO_0003105 "\"cholinergic receptor, muscarinic 1\"" ; # "has function" -> ""cholinergic receptor, muscarinic 1""
    bao:BAO_0002921 <http://purl.obolibrary.org/obo/NCBITaxon_9606> ; # "has organism" -> "Homo sapiens"
    <http://www.w3.org/1999/02/22-rdf-syntax-ns#type> "1128" ; # "construct gene ID" -> "1128"
    bao:BAO_0002662 bao:BAO_0002157 ; # "has quality" -> "native form"
    bao:BAO_0003105 bao:BAO_00020151 ; # "has function" -> "artificial regulatory region"
    bao:BAO_0003105 "Nuclear factor of activated T-cells" ; # "has function" -> "Nuclear factor of activated T-cells"
    bao:BAO_0003105 bao:BAO_0000751 ; # "has function" -> "Beta-lactamase"
    bao:BAO_0003102 bao:BAO_0002656 ; # "has role" -> "reporter gene"
    bao:BAO_0002897 bao:BAO_0000360 ; # "has preparation method" -> "recombinant expression"
    bao:BA0_0090012 bao:BAO_0000751 ; # "has participant" -> "Beta-lactamase"
    bao:BAO_0002000 bao:BAO_0002001 ; # "has measured entity" -> "measured entity"
    bao:BAO_0002857 bao:BAO_0002153 ; # "has signal direction" -> "signal increase corresponding to inhibition"
    bao:BAO_0002857 bao:BAO_0000261 ; # "has signal direction" -> "signal decrease corresponding to inhibition"
    bao:BA0_0090012 bao:BAO_0000176 ; # "has participant" -> "small molecule"
    bao:BAO_0003102 bao:BAO_00020137 ; # "has role" -> "perturbagen"
    bao:BAO_0000212 bao:BAO_0000574 ; # "has assay method" -> "single perturbagen"
    bao:BAO_0002865 bao:BAO_0000701 ; # "uses detection instrument" -> "EnVision Multilabel Reader"
    bao:BAO_0000737 bao:BAO_0000297 ; # "has manufacturer" -> "Perkin Elmer"
    bao:BAO_0003102 bao:BAO_0002628 ; # "has role" -> "instrumentation manufacturer"
    bao:BAO_0002917 "405 nanometer" ; # "has excitation wavelength value" -> "405 nanometer"
    bao:BAO_0002918 "460 nanometer" ; # "has emission wavelength value" -> "460 nanometer"
    bao:BAO_0002918 "530 nanometer" ; # "has emission wavelength value" -> "530 nanometer"
    bao:BAO_0000208 bao:BAO_0000186 ; # "has endpoint" -> "AC50"
    bao:BAO_0000337 bao:BAO_0000656 ; # "has percent response" -> "efficacy"
    bao:BAO_0000183 <http://purl.org/obo/owl/UO#UO_0000062> ; # "has concentration unit" -> "molar"
    <http://www.w3.org/1999/02/22-rdf-syntax-ns#type> "2" ; # "PubChem TID" -> "2"
    <http://www.w3.org/1999/02/22-rdf-syntax-ns#type> "3" ; # "PubChem TID" -> "3"
    bao:BAO_0000182 <http://purl.org/obo/owl/UO#UO_0000187> ; # "has response unit" -> "percent"
    bao:BAO_0000183 <http://purl.org/obo/owl/UO#UO_0000064> ; # "has concentration unit" -> "micromolar"
    bao:BAO_0002787 "15" ; # "has concentration-point number" -> "15"
    bao:BAO_0000196 bao:BAO_0000087 ; # "has mode of action" -> "activation"
    bao:BAO_0002864 bao:BAO_0000136 ; # "has repetition throughput" -> "single repetition"
    <http://www.w3.org/1999/02/22-rdf-syntax-ns#type> "mp" ; # "Annotated by" -> "mp"
    .

## all user-curated entries for PubChem assay #445
## see: http://pubchem.ncbi.nlm.nih.gov/rest/pug/assay/aid/445/description/JSON

:AssayPubChem_445
    rdfs:label "Annotations for PubChem Assay ID 445" ;
    rdfs:subClassOf :PubChemAssay ;
    :PubChemAID "445" ;
    :TextDescription
        """A cell-sensor assay for I-kappa-B-alpha stabilization was developed.
        The assay uses green (CBG68) and red (CBR) emitting beetle
        luciferases [Chroma-Glo(TM) developed by Promega Corp.] where the
        green luciferase is fused to I-kappa-B-alpha  and the red luciferase
        is present in its native state. Both luciferase genes are stably
        present in the OCI-Ly3 human ABC DLBCL cell line, but their
        expression is under the control of tetracycline-inducible promoters.
        Following the addition of doxycycline to induce expression of the
        luciferases, the green luminescence in control cultures rises only
        slowly because the CBG fusion partner I-kappa-B-alpha is targeted by
        IKK activity for rapid degradation. In contrast, green luminescence
        rises rapidly in the presence of proteasome inhibitors or IKK
        inhibitors. The rise in red luminescence of CBR is not affected by
        proteasome or IKK inhibitors, and serves as normalization for cell
        number and nonspecific effects. Compounds were screened as a
        concentration-titration series that ranged from 57 uM to 0.7 nM.""" ;
    bao:BAO_0000809 bao:BAO_0000030 ; # "has confirmatory assay" -> "confirmatory assay"
    bao:BAO_0000205 bao:BAO_0000219 ; # "has assay format" -> "cell-based format"
    bao:BAO_0002850 bao:BAO_0000534 ; # "has assay readout content" -> "single readout"
    bao:BAO_0002851 "single parameter" ; # "has assay readout content parametricity" -> "single parameter"
    bao:BAO_0000397 bao:BAO_0000759 ; # "has inducer" -> "Doxycycline"
    bao:BAO_0003102 bao:BAO_00020133 ; # "has role" -> "inducer"
    bao:BAO_0002009 <http://purl.obolibrary.org/obo/GO_0050821> ; # "involves biological process" -> "protein stabilization"
    bao:BAO_0002855 bao:BAO_0002661 ; # "is bioassay type of" -> "luciferase reporter gene assay"
    bao:BAO_0000212 bao:BAO_0000125 ; # "has assay method" -> "reporter gene method"
    bao:BAO_0000212 bao:BAO_0000152 ; # "has assay method" -> "luciferase induction"
    bao:BAO_0000207 bao:BAO_0000045 ; # "has detection method" -> "luminescence method"
    <http://www.w3.org/1999/02/22-rdf-syntax-ns#type> "Assay for identification of I-kappa-B-alpha stabilization" ; # "screening campaign name" -> "Assay for identification of I-kappa-B-alpha stabilization"
    bao:BAO_0002853 "IkB Signaling" ; # "has assay title" -> "IkB Signaling"
    bao:BAO_0002854 bao:BAO_0000010 ; # "has bioassay type" -> "functional"
    bao:BAO_0002863 bao:BAO_0000535 ; # "has concentration throughput" -> "multiple concentration"
    bao:BAO_0000109 "37 degree celsius" ; # "has temperature value" -> "37 degree celsius"
    bao:BAO_0002833 "4 hour" ; # "has incubation time value" -> "4 hour"
    bao:BAO_0002020 bao:BAO_0000373 ; # "has assay phase characteristic" -> "heterogeneous phase"
    bao:BAO_0002004 bao:BAO_0002707 ; # "has cell line" -> "OCI-Ly3"
    bao:BAO_0002921 <http://purl.obolibrary.org/obo/NCBITaxon_9606> ; # "has organism" -> "Homo sapiens"
    <http://www.w3.org/1999/02/22-rdf-syntax-ns#type> "4792" ; # "gene ID" -> "4792"
    <http://www.w3.org/1999/02/22-rdf-syntax-ns#type> "P25963" ; # "uniprot ID" -> "P25963"
    <http://www.w3.org/1999/02/22-rdf-syntax-ns#type> "9606" ; # "NCBI taxonomy ID" -> "9606"
    <http://www.w3.org/1999/02/22-rdf-syntax-ns#type> "0.5% fetal bovine serum" ; # "material entity culture serum" -> "0.5% fetal bovine serum"
    bao:BAO_0003102 bao:BAO_0002596 ; # "has role" -> "culture serum"
    <http://www.w3.org/1999/02/22-rdf-syntax-ns#type> "IMDM medium containing 0.5% FBS+ without phenol red+ L-glutamine+ 25 mM HEPES+ 3 mg/ml sodium bicarbonate" ; # "material entity culture medium" -> "IMDM medium containing 0.5% FBS+ without phenol red+ L-glutamine+ 25 mM HEPES+ 3 mg/ml sodium bicarbonate"
    bao:BAO_0003102 bao:BAO_0000114 ; # "has role" -> "culture medium"
    bao:BAO_0000212 bao:BAO_0000246 ; # "has assay method" -> "stable transfection"
    bao:BAO_0000550 "Green (CBG68) and red (CBR) emitting beetle luciferases [Chroma-Glo(TM) developed by Promega Corp.] where the green luciferase is fused to I-kappa-B-alpha and the red luciferase is present in its native state. Both luciferases expression is under the control of tetracycline-inducible promoters" ; # "DNA construct" -> "Green (CBG68) and red (CBR) emitting beetle luciferases [Chroma-Glo(TM) developed by Promega Corp.] where the green luciferase is fused to I-kappa-B-alpha and the red luciferase is present in its native state. Both luciferases expression is under the control of tetracycline-inducible promoters"
    bao:BAO_0003105 "\"Nuclear factor of kappa light polypeptide gene enhancer in B-cells inhibitor, alpha\"" ; # "has function" -> ""Nuclear factor of kappa light polypeptide gene enhancer in B-cells inhibitor, alpha""
    bao:BAO_0002662 bao:BAO_0002157 ; # "has quality" -> "native form"
    bao:BAO_0003105 bao:BAO_00020151 ; # "has function" -> "artificial regulatory region"
    bao:BAO_0003105 bao:BAO_0000748 ; # "has function" -> "Tetracycline"
    bao:BAO_0003105 bao:BAO_0000141 ; # "has function" -> "Luciferin 4-monooxygenase"
    bao:BAO_0003102 bao:BAO_0002656 ; # "has role" -> "reporter gene"
    bao:BA0_0090012 bao:BAO_0000141 ; # "has participant" -> "Luciferin 4-monooxygenase"
    bao:BAO_0002000 bao:BAO_0002001 ; # "has measured entity" -> "measured entity"
    bao:BAO_0002857 bao:BAO_0002153 ; # "has signal direction" -> "signal increase corresponding to inhibition"
    bao:BAO_0000308 bao:BAO_0000681 ; # "has assay kit" -> "Chroma-Glo Luciferase Assay System"
    bao:BAO_0000308 bao:BAO_0000248 ; # "has assay kit" -> "assay Kit"
    bao:BAO_0000737 bao:BAO_0000303 ; # "has manufacturer" -> "Promega"
    bao:BAO_0003102 bao:BAO_0002626 ; # "has role" -> "biologics and screening manufacturer"
    bao:BA0_0090012 bao:BAO_0000176 ; # "has participant" -> "small molecule"
    bao:BAO_0003102 bao:BAO_00020137 ; # "has role" -> "perturbagen"
    bao:BAO_0000212 bao:BAO_0000574 ; # "has assay method" -> "single perturbagen"
    bao:BAO_0002865 bao:BAO_0001046 ; # "uses detection instrument" -> "ViewLux CCD Imager"
    bao:BAO_0000737 bao:BAO_0000297 ; # "has manufacturer" -> "Perkin Elmer"
    bao:BAO_0003102 bao:BAO_0002628 ; # "has role" -> "instrumentation manufacturer"
    bao:BAO_0000568 "Green luminescence at 540/20 nanometer filter and red luminescence at 618/8 nanometer filter" ; # "absorbance wavelength" -> "Green luminescence at 540/20 nanometer filter and red luminescence at 618/8 nanometer filter"
    bao:BAO_0000208 bao:BAO_0000186 ; # "has endpoint" -> "AC50"
    bao:BAO_0000337 bao:BAO_0000656 ; # "has percent response" -> "efficacy"
    bao:BAO_0000183 <http://purl.org/obo/owl/UO#UO_0000064> ; # "has concentration unit" -> "micromolar"
    <http://www.w3.org/1999/02/22-rdf-syntax-ns#type> "2" ; # "PubChem TID" -> "2"
    <http://www.w3.org/1999/02/22-rdf-syntax-ns#type> "3" ; # "PubChem TID" -> "3"
    bao:BAO_0000182 <http://purl.org/obo/owl/UO#UO_0000187> ; # "has response unit" -> "percent"
    bao:BAO_0002787 "15" ; # "has concentration-point number" -> "15"
    bao:BAO_0002845 "1" ; # "has repetition point-number" -> "1"
    bao:BAO_0000196 bao:BAO_0000091 ; # "has mode of action" -> "inhibition"
    bao:BAO_0002864 bao:BAO_0000136 ; # "has repetition throughput" -> "single repetition"
    <http://www.w3.org/1999/02/22-rdf-syntax-ns#type> "Uma" ; # "Annotated by" -> "Uma"
    .

## all user-curated entries for PubChem assay #447
## see: http://pubchem.ncbi.nlm.nih.gov/rest/pug/assay/aid/447/description/JSON

:AssayPubChem_447
    rdfs:label "Annotations for PubChem Assay ID 447" ;
    rdfs:subClassOf :PubChemAssay ;
    :PubChemAID "447" ;
    :TextDescription
        """OGT is the sole enzyme that mediates the attachment of O-GlcNAc
        groups to serine and threonine residues in the nucleus and cytoplasm
        of eukaryotic cells, and no specific inhibitors are known. This type
        of glycosylation is involved in signal transduction and plays a key
        role in many essential cellular processes. High O-GlcNAc levels have
        been correlated to insulin resistance and type 2 diabetes. In
        addition to elucidating the role of O-GlcNAc in cellular processes,
        inhibitors of OGT might be useful in studying and perhaps treating
        type 2 diabetes. Since HTS-amenable direct assay for OGT activity is
        currently unavailable, a simpler substrate-displacement screen was
        performed. The signal measured is based on the change in fluorescence
        polarization of a fluorescein-labeled UDP-GlcNAc upon displacement
        from its complex with OGT. Recombinant truncated version of the
        enzyme, sOGT, as well as labeled probe, were made available by
        Suzanne Walker and Benjamin Gross, Harvard Medical School. 20 mM
        phosphate buffer, pH 8.0, 0.01% Tween-20, 500 uM THP (Tris
        (hydroxypropyl) phosphine). Reagents / Controls: 50 nM/1.5 uM sOGT
        /100 uM UDP in columns 3 and 4 as negative control (full inhibition
        of binding, 0 % activity). 50 nM probe/1.5 uM sOGT in columns 1, 2,
        5-48. Titration of UDP control (from 40 mM, then 1:2) pin-transferred
        to column 2. Column 1 is neutral (100% activity). Three uL of
        reagents were dispensed to 1536-well Greiner black plates. Compounds
        and controls (20 nL) were transferred via Kalypsys PinTool. The
        plates were incubated for 15 min at room temperature, and then read
        on ViewLux (Perkin-Elmer) High-throughput CCD imager using
        fluorescein polarization filter set and 45 seconds exposure time.
        During dispense, reagent bottles were kept submerged into 4 deg C
        water bath and all liquid lines were covered with aluminum foil to
        minimize probe and protein degradation.""" ;
    bao:BAO_0000809 bao:BAO_0000030 ; # "has confirmatory assay" -> "confirmatory assay"
    bao:BAO_0000205 bao:BAO_0000217 ; # "has assay format" -> "biochemical format"
    bao:BAO_0000205 bao:BAO_0000224 ; # "has assay format" -> "protein format"
    bao:BAO_0000205 bao:BAO_0000357 ; # "has assay format" -> "single protein format"
    bao:BAO_0000409 bao:BAO_0000410 ; # "assay measurement type" -> "endpoint assay"
    bao:BAO_0002850 bao:BAO_0000534 ; # "has assay readout content" -> "single readout"
    bao:BAO_0002851 "single parameter" ; # "has assay readout content parametricity" -> "single parameter"
    bao:BA0_0090012 bao:BAO_0000293 ; # "has participant" -> "generic transferase"
    bao:BAO_0003102 bao:BAO_00020144 ; # "has role" -> "target"
    bao:BAO_0002855 bao:BAO_00020101 ; # "is bioassay type of" -> "protein-protein interaction assay"
    <http://www.w3.org/1999/02/22-rdf-syntax-ns#type> "Fluorescein-labeled UDP-GlcNAc/truncated OGT(sOGT)" ; # "protein-protein" -> "Fluorescein-labeled UDP-GlcNAc/truncated OGT(sOGT)"
    bao:BAO_0000212 bao:BAO_0000123 ; # "has assay method" -> "binding assessment method"
    bao:BAO_0000207 bao:BAO_0000003 ; # "has detection method" -> "fluorescence polarization"
    <http://www.w3.org/1999/02/22-rdf-syntax-ns#type> "To identify novel small molecule inhibitors for O-Glc NAc Transferase" ; # "screening campaign name" -> "To identify novel small molecule inhibitors for O-Glc NAc Transferase"
    bao:BAO_0002853 "O-Glc NAc Transferase (sOGT)" ; # "has assay title" -> "O-Glc NAc Transferase (sOGT)"
    bao:BAO_0003105 <http://purl.obolibrary.org/obo/GO_0005488> ; # "has function" -> "binding"
    bao:BAO_0002867 bao:BAO_0000516 ; # "has assay footprint" -> "1536 well plate"
    bao:BAO_0000109 "25 degree celsius" ; # "has temperature value" -> "25 degree celsius"
    bao:BAO_0002833 "15 minute" ; # "has incubation time value" -> "15 minute"
    bao:BA0_0090012 "no compound" ; # "has participant" -> "no compound"
    bao:BAO_0000740 bao:BAO_0000080 ; # "has assay control" -> "positive control"
    bao:BA0_0090012 "non-labeled UDP-GlcNAc" ; # "has participant" -> "non-labeled UDP-GlcNAc"
    bao:BAO_0000740 bao:BAO_0000079 ; # "has assay control" -> "negative control"
    bao:BAO_0000740 "no enzyme" ; # "has assay control" -> "no enzyme"
    bao:BAO_0000740 bao:BAO_0000334 ; # "has assay control" -> "background control"
    <http://www.w3.org/1999/02/22-rdf-syntax-ns#type> "Suzanne Walker" ; # "material entity assay provider" -> "Suzanne Walker"
    bao:BAO_0003102 bao:BAO_0000027 ; # "has role" -> "assay provider"
    bao:BAO_0002020 bao:BAO_0000372 ; # "has assay phase characteristic" -> "homogeneous phase"
    bao:BA0_0090012 bao:BAO_0000694 ; # "has participant" -> "Tris"
    bao:BAO_0003102 <http://purl.obolibrary.org/obo/CHEBI_35225> ; # "has role" -> "buffer"
    bao:BA0_0090012 bao:BAO_0001038 ; # "has participant" -> "Tween 20"
    bao:BAO_0003102 <http://purl.obolibrary.org/obo/CHEBI_27780> ; # "has role" -> "detergent"
    bao:BA0_0090012 "UDP-N-acetylglucosamine-peptide N-acetylglucosaminyltransferase 110 kDa subunit (OGT)" ; # "has participant" -> "UDP-N-acetylglucosamine-peptide N-acetylglucosaminyltransferase 110 kDa subunit (OGT)"
    bao:BAO_0002921 <http://purl.obolibrary.org/obo/NCBITaxon_9606> ; # "has organism" -> "Homo sapiens"
    <http://www.w3.org/1999/02/22-rdf-syntax-ns#type> "8473" ; # "gene ID" -> "8473"
    <http://www.w3.org/1999/02/22-rdf-syntax-ns#type> "O15294" ; # "uniprot ID" -> "O15294"
    <http://www.w3.org/1999/02/22-rdf-syntax-ns#type> "9606" ; # "NCBI taxonomy ID" -> "9606"
    <http://www.w3.org/1999/02/22-rdf-syntax-ns#type> "8473" ; # "construct gene ID" -> "8473"
    bao:BAO_0002662 bao:BAO_0000644 ; # "has quality" -> "truncated"
    bao:BAO_0002897 bao:BAO_0000360 ; # "has preparation method" -> "recombinant expression"
    bao:BA0_0090012 "Fluorescein" ; # "has participant" -> "Fluorescein"
    bao:BAO_0002000 bao:BAO_0002001 ; # "has measured entity" -> "measured entity"
    bao:BAO_0002857 bao:BAO_0000261 ; # "has signal direction" -> "signal decrease corresponding to inhibition"
    bao:BA0_0090012 bao:BAO_0000176 ; # "has participant" -> "small molecule"
    bao:BAO_0003102 bao:BAO_00020137 ; # "has role" -> "perturbagen"
    bao:BAO_0000212 bao:BAO_0000574 ; # "has assay method" -> "single perturbagen"
    bao:BAO_0002865 bao:BAO_0000691 ; # "uses detection instrument" -> "ViewLux ultraHTS Microplate Imager"
    bao:BAO_0000737 bao:BAO_0000297 ; # "has manufacturer" -> "Perkin Elmer"
    bao:BAO_0003102 bao:BAO_0002628 ; # "has role" -> "instrumentation manufacturer"
    bao:BAO_0000208 bao:BAO_0000186 ; # "has endpoint" -> "AC50"
    bao:BAO_0000183 <http://purl.org/obo/owl/UO#UO_0000063> ; # "has concentration unit" -> "millimolar"
    <http://www.w3.org/1999/02/22-rdf-syntax-ns#type> "3" ; # "PubChem TID" -> "3"
    bao:BAO_0000183 <http://purl.org/obo/owl/UO#UO_0000064> ; # "has concentration unit" -> "micromolar"
    bao:BAO_0002787 "15" ; # "has concentration-point number" -> "15"
    bao:BAO_0000196 bao:BAO_0000091 ; # "has mode of action" -> "inhibition"
    <http://www.w3.org/1999/02/22-rdf-syntax-ns#type> "kunie-2" ; # "Annotated by" -> "kunie-2"
    .

## all user-curated entries for PubChem assay #448
## see: http://pubchem.ncbi.nlm.nih.gov/rest/pug/assay/aid/448/description/JSON

:AssayPubChem_448
    rdfs:label "Annotations for PubChem Assay ID 448" ;
    rdfs:subClassOf :PubChemAssay ;
    :PubChemAID "448" ;
    :TextDescription
        """Schistosoma mansoni, a causative agent of schistosomiasis, resides in
        the bloodstream of their host up to 30 years without being eliminated
        by the host immune attack. One proposed survival mechanism is the
        production of an antioxidant "firewall" that neutralizes the
        oxidative assault of the host's immune attack. Schistosoma mansoni
        peroxiredoxins (Prx) are important parasite antioxidant proteins that
        play a crucial role in redox balance mechanisms. Data strongly
        suggest the possible use of Prx as novel drug targets. First, the
        proteins are essential for the parasite survival. Second, the
        proteins exhibit sufficient biochemical and structural differences
        from host Prx proteins. Third, the protein(s) is amenable for study
        at the molecular level and can be produced in bacteria in large
        quantities, in soluble and active form. Inhibition of Prx activity
        was screened in a coupled-enzyme format with reducing equivalents
        being transferred from NADPH to glutathione intermediate via
        thioredoxin/glutathione reductase (TGR)-catalyzed reaction, then from
        thioredoxin to hydrogen peroxide via Prx-catalyzed electron transfer.
        A decrease in the fluorescence intensity of NADPH was used to measure
        the enzyme activity. Purified S. mansoni TGR and Prx were provided by
        Professor David L. Williams, Illinois State University. Buffer:   100
        mM phosphate buffer, pH 7.4, 10 mM EDTA, 0.01% Tween-20. Reagents /
        Controls:   100 uM NADPH in columns 3 and 4 as negative control
        (fully inhibited, zero % activity).   100 uM NADPH/25 nM TGR/700 uM
        GSH/50 nM Prx2 mixture in columns 1, 2, 5-48. Titration of control
        potassium antimonyl tartrate (PAT, from 1 mM, then 1:5)
        pin-transferred to lower half of column 2. Column 1 and upper half of
        column 2 are neutral (100% activity).   Three uL of reagents were
        dispensed to 1536-well Greiner black plates. Compounds and controls
        (20 nL) were transferred via Kalypsys PinTool. The plates were
        incubated for 15 min at room temperature, and then a 1 uL aliquot of
        400 uM NADPH/700 uM GSH was added, immediately followed by a 1uL
        aliquot of 2.5 mM H2O2 (to start the reaction). The plate was
        transferred to ViewLux (Perkin-Elmer) High-throughput CCD imager
        where kinetic measurements (every 30 sec, for a total of 8 min) of
        NADPH fluorescence were taken using 365 nm excitation/450 nm emission
        filter set. During dispense, enzyme-containing reagent bottles were
        kept submerged into 4 deg C water bath to minimize degradation.""" ;
    bao:BAO_0000812 "485363" ; # "has summary assay" -> "485363"
    bao:BAO_0000809 bao:BAO_0000030 ; # "has confirmatory assay" -> "confirmatory assay"
    bao:BAO_0000205 bao:BAO_0000217 ; # "has assay format" -> "biochemical format"
    bao:BAO_0000205 bao:BAO_0000224 ; # "has assay format" -> "protein format"
    bao:BAO_0000205 bao:BAO_0000357 ; # "has assay format" -> "single protein format"
    bao:BAO_0000409 bao:BAO_0000410 ; # "assay measurement type" -> "endpoint assay"
    bao:BAO_0002850 bao:BAO_0000534 ; # "has assay readout content" -> "single readout"
    bao:BAO_0002851 "single parameter" ; # "has assay readout content parametricity" -> "single parameter"
    bao:BA0_0090012 bao:BAO_0000291 ; # "has participant" -> "oxidoreductase"
    bao:BAO_0003102 bao:BAO_00020144 ; # "has role" -> "target"
    bao:BAO_0002855 "oxidoreductase activity assay" ; # "is bioassay type of" -> "oxidoreductase activity assay"
    bao:BAO_0000212 bao:BAO_0000124 ; # "has assay method" -> "enzyme activity measurement method"
    bao:BAO_0000212 bao:BAO_0000139 ; # "has assay method" -> "direct enzyme activity measurement method"
    <http://www.w3.org/1999/02/22-rdf-syntax-ns#type> bao:BAO_0000484 ; # "has assay design method" -> "enzyme inhibition"
    bao:BAO_0000207 bao:BAO_0000363 ; # "has detection method" -> "fluorescence intensity"
    <http://www.w3.org/1999/02/22-rdf-syntax-ns#type> "Identification of inhibitors of Schistosoma Mansoni peroxiredoxins" ; # "screening campaign name" -> "Identification of inhibitors of Schistosoma Mansoni peroxiredoxins"
    bao:BAO_0002853 "Schistosoma Mansoni Peroxiredoxins (Prx2)" ; # "has assay title" -> "Schistosoma Mansoni Peroxiredoxins (Prx2)"
    bao:BAO_0002867 bao:BAO_0000516 ; # "has assay footprint" -> "1536 well plate"
    bao:BAO_0000109 "25 degree celsius" ; # "has temperature value" -> "25 degree celsius"
    <http://www.w3.org/1999/02/22-rdf-syntax-ns#type> "Read every 30 seconds for 8 minutes" ; # "enzyme reaction time" -> "Read every 30 seconds for 8 minutes"
    bao:BAO_0002833 "15 minute" ; # "has incubation time value" -> "15 minute"
    bao:BA0_0090012 "no enzymes" ; # "has participant" -> "no enzymes"
    bao:BAO_0000740 bao:BAO_0000080 ; # "has assay control" -> "positive control"
    bao:BA0_0090012 bao:BAO_0000118 ; # "has participant" -> "DMSO"
    bao:BAO_0000740 bao:BAO_0000079 ; # "has assay control" -> "negative control"
    <http://www.w3.org/1999/02/22-rdf-syntax-ns#type> "David Williams" ; # "material entity assay provider" -> "David Williams"
    bao:BAO_0003102 bao:BAO_0000027 ; # "has role" -> "assay provider"
    bao:BAO_0002020 bao:BAO_0000372 ; # "has assay phase characteristic" -> "homogeneous phase"
    bao:BA0_0090012 bao:BAO_0000012 ; # "has participant" -> "Phosphate buffered saline"
    bao:BAO_0003102 <http://purl.obolibrary.org/obo/CHEBI_35225> ; # "has role" -> "buffer"
    bao:BA0_0090012 bao:BAO_0001038 ; # "has participant" -> "Tween 20"
    bao:BAO_0003102 <http://purl.obolibrary.org/obo/CHEBI_27780> ; # "has role" -> "detergent"
    bao:BA0_0090012 "Thioredoxin peroxidase" ; # "has participant" -> "Thioredoxin peroxidase"
    bao:BAO_0002921 <http://purl.obolibrary.org/obo/NCBITaxon_6183> ; # "has organism" -> "Schistosoma mansoni"
    <http://www.w3.org/1999/02/22-rdf-syntax-ns#type> "O97161" ; # "uniprot ID" -> "O97161"
    <http://www.w3.org/1999/02/22-rdf-syntax-ns#type> "6183" ; # "NCBI taxonomy ID" -> "6183"
    bao:BAO_0002662 bao:BAO_0002157 ; # "has quality" -> "native form"
    bao:BAO_0002897 bao:BAO_0000360 ; # "has preparation method" -> "recombinant expression"
    bao:BAO_0002622 bao:BAO_00020127 ; # "has purity value" -> "purified"
    bao:BA0_0090012 bao:BAO_0000749 ; # "has participant" -> "NADPH"
    bao:BAO_0002000 bao:BAO_0002001 ; # "has measured entity" -> "measured entity"
    bao:BAO_0002857 bao:BAO_0000261 ; # "has signal direction" -> "signal decrease corresponding to inhibition"
    bao:BA0_0090012 bao:BAO_0000176 ; # "has participant" -> "small molecule"
    bao:BAO_0003102 bao:BAO_00020137 ; # "has role" -> "perturbagen"
    bao:BAO_0000212 bao:BAO_0000574 ; # "has assay method" -> "single perturbagen"
    bao:BAO_0002865 bao:BAO_0000691 ; # "uses detection instrument" -> "ViewLux ultraHTS Microplate Imager"
    bao:BAO_0000737 bao:BAO_0000297 ; # "has manufacturer" -> "Perkin Elmer"
    bao:BAO_0003102 bao:BAO_0002628 ; # "has role" -> "instrumentation manufacturer"
    bao:BAO_0002917 "365 nanometer" ; # "has excitation wavelength value" -> "365 nanometer"
    bao:BAO_0002918 "450 nanometer" ; # "has emission wavelength value" -> "450 nanometer"
    bao:BAO_0000208 bao:BAO_0000186 ; # "has endpoint" -> "AC50"
    bao:BAO_0000183 <http://purl.org/obo/owl/UO#UO_0000064> ; # "has concentration unit" -> "micromolar"
    <http://www.w3.org/1999/02/22-rdf-syntax-ns#type> "3" ; # "PubChem TID" -> "3"
    bao:BAO_0000196 bao:BAO_0000091 ; # "has mode of action" -> "inhibition"
    <http://www.w3.org/1999/02/22-rdf-syntax-ns#type> "kunie-2" ; # "Annotated by" -> "kunie-2"
    .

## all user-curated entries for PubChem assay #449
## see: http://pubchem.ncbi.nlm.nih.gov/rest/pug/assay/aid/449/description/JSON

:AssayPubChem_449
    rdfs:label "Annotations for PubChem Assay ID 449" ;
    rdfs:subClassOf :PubChemAssay ;
    :PubChemAID "449" ;
    :TextDescription
        """A cell line containing the human S1P1 receptor as well as the
        beta-lactamase (BLA) reporter-gene under control of the cyclic AMP
        response element (CRE) promoter was used to measure S1P1 activation.
        Since the S1P1 receptor is a member of Gi/o protein coupled receptor
        family, agonism was measured by adding test compounds in the presence
        of a forskolin challenge. Through stimulation of adenylate cyclase,
        forskolin increases the production of cAMP and therefore the
        transcription of the CRE-BLA reporter gene. S1P1 agonists would
        abrogate this effect; similarly agonism potentiators would increase
        the potency of an S1P1 agonist. Therefore the amount of BLA activity
        was inversely proportional to the concentration of agonist or agonism
        potentiators in the presence of an S1P1 agonist. BLA activity was
        measured with a fluorescent BLA substrate. To discover both S1P1
        agonists and agonism potentiators, the primary uHTS campaign was run
        in "potentiator" mode, described as follows. All compounds were
        tested in the presence of the EC20 (2 nM) of the S1P1-selective
        agonist SEW2871 and the EC80 (4 micromolar) of forskolin. The EC20 of
        SEW2871 was used in order to identify both S1P1 agonists and agonism
        potentiators. All data reported was normalized on a per-plate basis
        to wells that contained the EC100 of SEW2871 (1 micromolar) and the
        EC80 of forskolin. The primary HTS assay was conducted in 1536-well
        format. All compounds were tested once at a 10 micromolar final
        concentration. For all assays, a Chinese Hamster Ovary (CHO) cell
        line was used, stably transfected with human S1P1 receptor
        (pcDNA3.1-S1P1) and a cyclic AMP response element (CRE) reporter
        construct. Cells were cultured in T-175 cm2 Corning flasks
        (part#431080) at 37 degrees C and 95% RH. The growth media consisted
        of Dulbecco's Modified Eagle#s Media (Invitrogen# part#11965-092)
        containing 10% v/v heat inactivated bovine growth serum (Hyclone
        part#SH30541.03), 0.1 mM NEAA (Invitrogen part#1114-050), 1 mM Sodium
        Pyruvate (Invitrogen part#11360-070), 25 mM HEPES (Invitrogen#
        part#15630-080), 5 mM L-Glutamine (Invitrogen part#25030-081), 2
        mg/ml Geneticin (Invitrogen part#10131-027), and 1x
        penicillin-streptomycin (Invitrogen part#15140-122). Prior to assay,
        cells were suspended to a concentration of 1.25 million/milliliter in
        phenol red free Dulbecco's Modified Eagle#s Media (Invitrogen
        part#21063-029) containing 0.5% charcoal/dextran treated fetal bovine
        serum (Hyclone part#SH30068.03), 0.1 mM NEAA, 1 mM Sodium Pyruvate,
        25mM HEPES, and 5mM L-Glutamine. The assay began by dispensing 4
        microliters of cell suspension to each test well of a 1536 well
        plate. The cells were then allowed to incubate in the plates
        overnight at 37 C in 5% CO2.  The next day, 48 nL of test compound or
        DMSO control was added. One microliter of a mixture of forskolin and
        SEW2871 was dispensed to all compound & control wells at a final
        concentration of 4 micromolar (forskolin's EC80) and 2 nanomolar
        (SEW2871's EC20), respectively. Additionally, 48 nL of SEW2871 was
        also added to designated positive control wells to a final
        concentration of 1 micromolar (i.e. its EC100). Plates were then
        incubated at 37 C in 5% CO2 for 4 hrs. After the incubation, 1
        microliter/well of the GeneBLAzer fluorescent substrate mixture
        (Invitrogen LiveBLAzer#part#K1085), prepared according to the
        manufacturer's protocol and containing 200 mM probenicid (Sigma
        part#P8761) was added. After 2 hours of incubation at room
        temperature, plates were read on the EnVision plate reader
        (PerkinElmer Lifesciences, Turku, Finland) at an excitation
        wavelength 405 nm and emission wavelengths of 535 nm & 460 nm. Each
        channel of raw data was corrected by subtracting "background" (i.e.
        wells containing media and substrate only) before the ratio of 460
        nm/535 nm fluorescence emission was calculated. Percent activation
        was calculated from the median ratio of the positive control after
        subtracting the basal signal ratio from the sample well and the
        positive control.""" ;
    bao:BAO_0001067 "466" ; # "is primary assay of" -> "466"
    bao:BAO_0001067 "467" ; # "is primary assay of" -> "467"
    bao:BAO_0001067 "468" ; # "is primary assay of" -> "468"
    bao:BAO_0000808 bao:BAO_0000031 ; # "has primary assay" -> "primary assay"
    bao:BAO_0000205 bao:BAO_0000219 ; # "has assay format" -> "cell-based format"
    bao:BAO_0000409 bao:BAO_0000410 ; # "assay measurement type" -> "endpoint assay"
    bao:BAO_0002850 bao:BAO_0000534 ; # "has assay readout content" -> "single readout"
    bao:BAO_0002851 "single parameter" ; # "has assay readout content parametricity" -> "single parameter"
    bao:BA0_0090012 bao:BAO_0000284 ; # "has participant" -> "G protein coupled receptor"
    bao:BAO_0003102 bao:BAO_00020144 ; # "has role" -> "target"
    bao:BAO_0002855 "beta lactamase reporter gene" ; # "is bioassay type of" -> "beta lactamase reporter gene"
    bao:BAO_0000212 bao:BAO_0000125 ; # "has assay method" -> "reporter gene method"
    bao:BAO_0000212 bao:BAO_0000151 ; # "has assay method" -> "beta lactamase induction"
    bao:BAO_0000207 bao:BAO_0000001 ; # "has detection method" -> "fluorescence resonance energy transfer"
    <http://www.w3.org/1999/02/22-rdf-syntax-ns#type> "Agonists of the Sphingosine 1-Phosphate Receptor 1 (S1P1)" ; # "screening campaign name" -> "Agonists of the Sphingosine 1-Phosphate Receptor 1 (S1P1)"
    bao:BAO_0002853 "Primary HTS and Confirmation Assays for S1P1 Agonists and Agonism Potentiators" ; # "has assay title" -> "Primary HTS and Confirmation Assays for S1P1 Agonists and Agonism Potentiators"
    bao:BAO_0002854 bao:BAO_0000010 ; # "has bioassay type" -> "functional"
    bao:BAO_0002867 bao:BAO_0000516 ; # "has assay footprint" -> "1536 well plate"
    bao:BAO_0002863 bao:BAO_0000536 ; # "has concentration throughput" -> "single concentration"
    bao:BAO_0000109 "37 degree celsius" ; # "has temperature value" -> "37 degree celsius"
    bao:BAO_0002833 "4 hour" ; # "has incubation time value" -> "4 hour"
    bao:BA0_0090012 "Forskolin 4 micromolar and SEW2871 1 micromolar (S1P1 selective agonist)" ; # "has participant" -> "Forskolin 4 micromolar and SEW2871 1 micromolar (S1P1 selective agonist)"
    bao:BAO_0000740 bao:BAO_0000080 ; # "has assay control" -> "positive control"
    bao:BA0_0090012 bao:BAO_0000118 ; # "has participant" -> "DMSO"
    bao:BAO_0000740 bao:BAO_0000079 ; # "has assay control" -> "negative control"
    bao:BAO_0000740 "cell-free wells with media and substrate" ; # "has assay control" -> "cell-free wells with media and substrate"
    bao:BAO_0000740 bao:BAO_0000334 ; # "has assay control" -> "background control"
    <http://www.w3.org/1999/02/22-rdf-syntax-ns#type> "TSRI" ; # "material entity assay provider" -> "TSRI"
    bao:BAO_0003102 bao:BAO_0000027 ; # "has role" -> "assay provider"
    bao:BAO_0002020 bao:BAO_0000373 ; # "has assay phase characteristic" -> "heterogeneous phase"
    bao:BAO_0002000 bao:BAO_0000998 ; # "has measured entity" -> "Probenecid"
    bao:BAO_0003102 <http://purl.obolibrary.org/obo/CHEBI_35222> ; # "has role" -> "inhibitor"
    bao:BAO_0002000 bao:BAO_0000638 ; # "has measured entity" -> "Forskolin"
    bao:BAO_0003102 bao:BAO_00020138 ; # "has role" -> "potentiator"
    bao:BA0_0090012 "Sphingosine 1-phosphate receptor 1" ; # "has participant" -> "Sphingosine 1-phosphate receptor 1"
    bao:BAO_0002004 <http://purl.obolibrary.org/obo/CLO_0002421> ; # "has cell line" -> "CHO cell"
    bao:BAO_0002921 <http://purl.obolibrary.org/obo/NCBITaxon_9606> ; # "has organism" -> "Homo sapiens"
    <http://www.w3.org/1999/02/22-rdf-syntax-ns#type> "P21453" ; # "uniprot ID" -> "P21453"
    <http://www.w3.org/1999/02/22-rdf-syntax-ns#type> "9606" ; # "NCBI taxonomy ID" -> "9606"
    <http://www.w3.org/1999/02/22-rdf-syntax-ns#type> "10% v/v heat inactivated bovine growth serum" ; # "material entity culture serum" -> "10% v/v heat inactivated bovine growth serum"
    bao:BAO_0003102 bao:BAO_0002596 ; # "has role" -> "culture serum"
    <http://www.w3.org/1999/02/22-rdf-syntax-ns#type> "\"DMEM with 10% v/v heat inactivated bovine growth serum, 0.1 mM NEAA, 1 mM Sodium Pyruvate, 25 mM HEPES, 5 mM L-Glutamine, 2 mg/ml Geneticin, and 1x penicillin-streptomycin\"" ; # "material entity culture medium" -> ""DMEM with 10% v/v heat inactivated bovine growth serum, 0.1 mM NEAA, 1 mM Sodium Pyruvate, 25 mM HEPES, 5 mM L-Glutamine, 2 mg/ml Geneticin, and 1x penicillin-streptomycin""
    bao:BAO_0003102 bao:BAO_0000114 ; # "has role" -> "culture medium"
    bao:BAO_0002922 "\"Phenol red free DMEM with 0.5% charcoal/dextran treated fetal bovine serum, 0.1 mM NEAA, 1 mM sodium pyruvate, 25 mM HEPES, 5 mM L-Glutamine\"" ; # "has assay medium" -> ""Phenol red free DMEM with 0.5% charcoal/dextran treated fetal bovine serum, 0.1 mM NEAA, 1 mM sodium pyruvate, 25 mM HEPES, 5 mM L-Glutamine""
    bao:BAO_0002922 bao:BAO_0000596 ; # "has assay medium" -> "assay medium"
    <http://www.w3.org/1999/02/22-rdf-syntax-ns#type> "0.5% charcoal/dextran treated fetal bovine serum" ; # "material entity assay serum" -> "0.5% charcoal/dextran treated fetal bovine serum"
    bao:BAO_0002923 bao:BAO_0002597 ; # "has assay serum" -> "assay serum"
    bao:BAO_0000212 bao:BAO_0000246 ; # "has assay method" -> "stable transfection"
    bao:BAO_0000550 "Expressing human S1P1 receptor and a cAMP response element-beta lactamase (CRE-BLA) reporter construct" ; # "DNA construct" -> "Expressing human S1P1 receptor and a cAMP response element-beta lactamase (CRE-BLA) reporter construct"
    bao:BAO_0003105 "sphingosine-1-phosphate receptor 1" ; # "has function" -> "sphingosine-1-phosphate receptor 1"
    <http://www.w3.org/1999/02/22-rdf-syntax-ns#type> "1901" ; # "construct gene ID" -> "1901"
    bao:BAO_0002662 bao:BAO_0002157 ; # "has quality" -> "native form"
    bao:BAO_0003105 bao:BAO_00020151 ; # "has function" -> "artificial regulatory region"
    bao:BAO_0003105 "cyclic AMP response element" ; # "has function" -> "cyclic AMP response element"
    bao:BAO_0003105 bao:BAO_0000751 ; # "has function" -> "Beta-lactamase"
    bao:BAO_0003102 bao:BAO_0002656 ; # "has role" -> "reporter gene"
    bao:BAO_0002897 bao:BAO_0000360 ; # "has preparation method" -> "recombinant expression"
    bao:BA0_0090012 bao:BAO_0000751 ; # "has participant" -> "Beta-lactamase"
    bao:BAO_0002000 bao:BAO_0002001 ; # "has measured entity" -> "measured entity"
    bao:BAO_0002857 bao:BAO_0000261 ; # "has signal direction" -> "signal decrease corresponding to inhibition"
    bao:BAO_0000308 bao:BAO_0000923 ; # "has assay kit" -> "GeneBLAzer"
    bao:BAO_0000308 bao:BAO_0000248 ; # "has assay kit" -> "assay Kit"
    bao:BAO_0000737 bao:BAO_0000677 ; # "has manufacturer" -> "Invitrogen"
    bao:BAO_0003102 bao:BAO_0002626 ; # "has role" -> "biologics and screening manufacturer"
    bao:BA0_0090012 bao:BAO_0000176 ; # "has participant" -> "small molecule"
    bao:BAO_0003102 bao:BAO_00020137 ; # "has role" -> "perturbagen"
    bao:BAO_0000212 bao:BAO_0000574 ; # "has assay method" -> "single perturbagen"
    bao:BAO_0002865 bao:BAO_0000701 ; # "uses detection instrument" -> "EnVision Multilabel Reader"
    bao:BAO_0000737 bao:BAO_0000297 ; # "has manufacturer" -> "Perkin Elmer"
    bao:BAO_0003102 bao:BAO_0002628 ; # "has role" -> "instrumentation manufacturer"
    bao:BAO_0002917 "405 nanometer" ; # "has excitation wavelength value" -> "405 nanometer"
    bao:BAO_0002918 "460 nanometer" ; # "has emission wavelength value" -> "460 nanometer"
    bao:BAO_0002918 "535 nanometer" ; # "has emission wavelength value" -> "535 nanometer"
    bao:BAO_0000337 bao:BAO_0000200 ; # "has percent response" -> "percent activation"
    <http://www.w3.org/1999/02/22-rdf-syntax-ns#type> "1" ; # "PubChem TID" -> "1"
    <http://www.w3.org/1999/02/22-rdf-syntax-ns#type> "2" ; # "PubChem TID" -> "2"
    bao:BAO_0000182 <http://purl.org/obo/owl/UO#UO_0000187> ; # "has response unit" -> "percent"
    bao:BAO_0002666 "9.5" ; # "has concentration value" -> "9.5"
    bao:BAO_0000183 <http://purl.org/obo/owl/UO#UO_0000064> ; # "has concentration unit" -> "micromolar"
    bao:BAO_0002787 "1" ; # "has concentration-point number" -> "1"
    bao:BAO_0002845 "1" ; # "has repetition point-number" -> "1"
    bao:BAO_0000196 bao:BAO_0000087 ; # "has mode of action" -> "activation"
    bao:BAO_0002864 bao:BAO_0000136 ; # "has repetition throughput" -> "single repetition"
    <http://www.w3.org/1999/02/22-rdf-syntax-ns#type> "mp" ; # "Annotated by" -> "mp"
    .

## all user-curated entries for PubChem assay #453
## see: http://pubchem.ncbi.nlm.nih.gov/rest/pug/assay/aid/453/description/JSON

:AssayPubChem_453
    rdfs:label "Annotations for PubChem Assay ID 453" ;
    rdfs:subClassOf :PubChemAssay ;
    :PubChemAID "453" ;
    :TextDescription
        """Human liver cathepsin B (EC 3.4.22.1) is a lysosomal cysteine
        protease. There has been a recent resurgence of interest in cathepsin
        B due to research showing that proteolysis by this enzyme is required
        for the entry and replication of the Ebola and SARS viruses in human
        cells. Thus cathepsin B inhibitors have potential as novel anti-viral
        agents. Cathepsin B is also implicated in cancer progression.
        Upregulation and secretion of this enzyme occurs in many types of
        tumors and correlates positively with their invasive and metastatic
        capabilities. Cathepsin B facilitates tumor invasion by dissolving
        extracellular barriers. Inhibitors of cathepsin B thus have been
        studied as potential anti-cancer agents. The high-throughput screen
        for cathepsin B inhibitors reported here consisted of an end-point
        assay monitoring the release of the fluorophore aminomethyl coumarin
        (AMC) upon enzymatic hydrolysis of an AMC-labeled dipeptide. Human
        liver cathepsin B was purchased from Calbiochem (Cat #219362).
        Substrate Z-Arg-Arg-AMC was from Bachem (Cat #I-1135.0050). Assay
        buffer consisted of 100 mM sodium-potassium phosphate,  pH 6.8 (86 mM
        potassium phosphate, monobasic; 7 mm sodium phosphate, monobasic; 7
        mm sodium phosphate, tribasic), 1 mM EDTA, and 2 mM DTT. Low-volume
        384-well black plates were from Corning (Item #3676). Cathepsin B
        (0.065 ug/mL) was incubated with Z-Arg-Arg-AMC substrate (15 uM) in
        10 uL of assay buffer (see above) for 1 hr at room temperature. HTS
        was performed using 10 uM compound. HTS protocol 1.Fill low-volume
        plate with 4 uL water using Multidrop-micro 2.Add 5 uL assay buffer
        to columns 1 and 23 using Multidrop-384 3.Add 200 nL of compound (0.5
        mM in DMSO) using Evolution pintool 4.Add 1 uL of Z-Arg-Arg-AMC
        substrate (150 uM in 5x assay buffer) using Multidrop-micro 5.Add 5
        uL enzyme (0.13 ug/mL in assay buffer) using Multidrop-384 6.Incubate
        for 1 hr at room temperature 7.Read fluorescence (excitation 355,
        emission 460) on Envision reader""" ;
    bao:BAO_0001067 "488" ; # "is primary assay of" -> "488"
    bao:BAO_0001067 "523" ; # "is primary assay of" -> "523"
    bao:BAO_0001067 "820" ; # "is primary assay of" -> "820"
    bao:BAO_0000541 "501" ; # "is counter assay of" -> "501"
    bao:BAO_0000541 "538" ; # "is counter assay of" -> "538"
    bao:BAO_0000541 "581" ; # "is counter assay of" -> "581"
    bao:BAO_0000808 bao:BAO_0000031 ; # "has primary assay" -> "primary assay"
    bao:BAO_0000205 bao:BAO_0000217 ; # "has assay format" -> "biochemical format"
    bao:BAO_0000205 bao:BAO_0000224 ; # "has assay format" -> "protein format"
    bao:BAO_0000205 bao:BAO_0000357 ; # "has assay format" -> "single protein format"
    bao:BAO_0000409 bao:BAO_0000410 ; # "assay measurement type" -> "endpoint assay"
    bao:BAO_0002850 bao:BAO_0000534 ; # "has assay readout content" -> "single readout"
    bao:BAO_0002851 "single parameter" ; # "has assay readout content parametricity" -> "single parameter"
    bao:BA0_0090012 bao:BAO_0000222 ; # "has participant" -> "generic hydrolase"
    bao:BAO_0003102 bao:BAO_00020144 ; # "has role" -> "target"
    bao:BAO_0002855 "hydrolase activity assay" ; # "is bioassay type of" -> "hydrolase activity assay"
    bao:BAO_0000212 bao:BAO_0000124 ; # "has assay method" -> "enzyme activity measurement method"
    bao:BAO_0000212 bao:BAO_0000139 ; # "has assay method" -> "direct enzyme activity measurement method"
    <http://www.w3.org/1999/02/22-rdf-syntax-ns#type> bao:BAO_0000484 ; # "has assay design method" -> "enzyme inhibition"
    bao:BAO_0000207 bao:BAO_0000363 ; # "has detection method" -> "fluorescence intensity"
    <http://www.w3.org/1999/02/22-rdf-syntax-ns#type> "To identify small molecule inhibitors of Cathepsin B" ; # "screening campaign name" -> "To identify small molecule inhibitors of Cathepsin B"
    bao:BAO_0002853 "Cathepsin B" ; # "has assay title" -> "Cathepsin B"
    bao:BAO_0002867 bao:BAO_0000515 ; # "has assay footprint" -> "384 well plate"
    bao:BAO_0000109 "25 degree celsius" ; # "has temperature value" -> "25 degree celsius"
    bao:BAO_0002833 "1 hour" ; # "has incubation time value" -> "1 hour"
    bao:BA0_0090012 bao:BAO_0000118 ; # "has participant" -> "DMSO"
    bao:BAO_0000740 bao:BAO_0000079 ; # "has assay control" -> "negative control"
    bao:BAO_0000740 "no enzyme" ; # "has assay control" -> "no enzyme"
    bao:BAO_0000740 bao:BAO_0000334 ; # "has assay control" -> "background control"
    <http://www.w3.org/1999/02/22-rdf-syntax-ns#type> "Scott L. Diamond" ; # "material entity assay provider" -> "Scott L. Diamond"
    bao:BAO_0003102 bao:BAO_0000027 ; # "has role" -> "assay provider"
    bao:BAO_0002020 bao:BAO_0000372 ; # "has assay phase characteristic" -> "homogeneous phase"
    bao:BA0_0090012 bao:BAO_0000012 ; # "has participant" -> "Phosphate buffered saline"
    bao:BAO_0003102 <http://purl.obolibrary.org/obo/CHEBI_35225> ; # "has role" -> "buffer"
    bao:BA0_0090012 bao:BAO_0000895 ; # "has participant" -> "DTT"
    bao:BAO_0003102 <http://purl.obolibrary.org/obo/CHEBI_63247> ; # "has role" -> "reducing agent"
    bao:BA0_0090012 bao:BAO_0001052 ; # "has participant" -> "Z-Arg-Arg-AMC"
    bao:BAO_0003102 bao:BAO_00020143 ; # "has role" -> "substrate"
    bao:BA0_0090012 "Cathepsin B" ; # "has participant" -> "Cathepsin B"
    bao:BAO_0002921 <http://purl.obolibrary.org/obo/NCBITaxon_9606> ; # "has organism" -> "Homo sapiens"
    <http://www.w3.org/1999/02/22-rdf-syntax-ns#type> "1508" ; # "gene ID" -> "1508"
    <http://www.w3.org/1999/02/22-rdf-syntax-ns#type> "P07858" ; # "uniprot ID" -> "P07858"
    <http://www.w3.org/1999/02/22-rdf-syntax-ns#type> "9606" ; # "NCBI taxonomy ID" -> "9606"
    <http://www.w3.org/1999/02/22-rdf-syntax-ns#type> "1508" ; # "construct gene ID" -> "1508"
    bao:BAO_0002662 bao:BAO_0002157 ; # "has quality" -> "native form"
    bao:BAO_0002897 bao:BAO_0002078 ; # "has preparation method" -> "purification from natural source"
    bao:BAO_0002622 bao:BAO_00020127 ; # "has purity value" -> "purified"
    bao:BA0_0090012 bao:BAO_0000846 ; # "has participant" -> "7-amino-4-methylcoumarin"
    bao:BAO_0002000 bao:BAO_0002001 ; # "has measured entity" -> "measured entity"
    bao:BAO_0002857 bao:BAO_0000261 ; # "has signal direction" -> "signal decrease corresponding to inhibition"
    bao:BA0_0090012 bao:BAO_0000176 ; # "has participant" -> "small molecule"
    bao:BAO_0003102 bao:BAO_00020137 ; # "has role" -> "perturbagen"
    bao:BAO_0000212 bao:BAO_0000574 ; # "has assay method" -> "single perturbagen"
    bao:BAO_0002865 bao:BAO_0000701 ; # "uses detection instrument" -> "EnVision Multilabel Reader"
    bao:BAO_0000737 bao:BAO_0000297 ; # "has manufacturer" -> "Perkin Elmer"
    bao:BAO_0003102 bao:BAO_0002628 ; # "has role" -> "instrumentation manufacturer"
    bao:BAO_0002917 "355 nanometer" ; # "has excitation wavelength value" -> "355 nanometer"
    bao:BAO_0002918 "460 nanometer" ; # "has emission wavelength value" -> "460 nanometer"
    bao:BAO_0000337 bao:BAO_0000201 ; # "has percent response" -> "percent inhibition"
    <http://www.w3.org/1999/02/22-rdf-syntax-ns#type> "1" ; # "PubChem TID" -> "1"
    bao:BAO_0000182 <http://purl.org/obo/owl/UO#UO_0000187> ; # "has response unit" -> "percent"
    bao:BAO_0002666 "10" ; # "has concentration value" -> "10"
    bao:BAO_0000183 <http://purl.org/obo/owl/UO#UO_0000064> ; # "has concentration unit" -> "micromolar"
    bao:BAO_0002787 "1" ; # "has concentration-point number" -> "1"
    bao:BAO_0000196 bao:BAO_0000091 ; # "has mode of action" -> "inhibition"
    <http://www.w3.org/1999/02/22-rdf-syntax-ns#type> "kunie-2" ; # "Annotated by" -> "kunie-2"
    .

## all user-curated entries for PubChem assay #460
## see: http://pubchem.ncbi.nlm.nih.gov/rest/pug/assay/aid/460/description/JSON

:AssayPubChem_460
    rdfs:label "Annotations for PubChem Assay ID 460" ;
    rdfs:subClassOf :PubChemAssay ;
    :PubChemAID "460" ;
    :TextDescription
        """Human liver cathepsin L (EC 3.4.22.15) is a lysosomal cysteine
        protease. Recent interest in cathepsin L has been generated by
        research showing that proteolysis by this enzyme is required for the
        entry and replication of the SARS and Ebola viruses in human cells.
        Thus cathepsin L inhibitors have potential as novel anti-viral
        agents. Cathepsin L inhibitors may also be active against Plasmodium
        falciparum, the parasite responsible for human malaria. Plasmodium
        contains cathepsin L-like cysteine proteases known as falcipains that
        appear to promote virulence of the parasite through haemoglobin
        digestion and erythrocyte invasion. The high-throughput screen for
        cathepsin L inhibitors reported here consisted of an end-point assay
        monitoring the release of the fluorophore aminomethyl coumarin (AMC)
        upon enzymatic hydrolysis of an AMC-labeled dipeptide. Human liver
        cathepsin L was purchased from Calbiochem (Cat #219402). Substrate
        Z-Phe-Arg-AMC was from Sigma-Aldrich. Assay buffer consisted of 20 mM
        sodium acetate, pH 5.5, containing 1 mM EDTA, and 5 mM DTT.
        Low-volume 384-well black plates were from Corning (Item #3676).
        Cathepsin L (8.7 ng/mL) was incubated with Z-Phe-Arg-AMC substrate (1
        uM) in 10 uL of assay buffer (see above) for 1 hr at room
        temperature. HTS was performed using 10 uM compound as described
        below. 1. Fill low-volume plate with 4 uL water using Multidrop-micro
        2. Add 5 uL assay buffer to columns 1 and 23 using Multidrop-384 3.
        Add 200 nL of compound (0.5 mM in DMSO) using Evolution pintool 4.
        Add 1 uL of Z-Phe-Arg-AMC substrate (10 uM in 5x assay buffer) using
        Multidrop-micro 5. Add 5 uL enzyme (17.4 ng/mL in assay buffer) using
        Multidrop-384 6. Incubate for 1 hr at room temperature 7. Read
        fluorescence (excitation 360, emission 460) on Envision reader""" ;
    bao:BAO_0001067 "825" ; # "is primary assay of" -> "825"
    bao:BAO_0001067 "1627" ; # "is primary assay of" -> "1627"
    bao:BAO_0001067 "1633" ; # "is primary assay of" -> "1633"
    bao:BAO_0001067 "1636" ; # "is primary assay of" -> "1636"
    bao:BAO_0000808 bao:BAO_0000031 ; # "has primary assay" -> "primary assay"
    bao:BAO_0000205 bao:BAO_0000217 ; # "has assay format" -> "biochemical format"
    bao:BAO_0000205 bao:BAO_0000224 ; # "has assay format" -> "protein format"
    bao:BAO_0000205 bao:BAO_0000357 ; # "has assay format" -> "single protein format"
    bao:BAO_0000409 bao:BAO_0000410 ; # "assay measurement type" -> "endpoint assay"
    bao:BAO_0002850 bao:BAO_0000534 ; # "has assay readout content" -> "single readout"
    bao:BAO_0002851 "single parameter" ; # "has assay readout content parametricity" -> "single parameter"
    bao:BA0_0090012 bao:BAO_0000222 ; # "has participant" -> "generic hydrolase"
    bao:BAO_0003102 bao:BAO_00020144 ; # "has role" -> "target"
    bao:BAO_0002855 "hydrolase activity assay" ; # "is bioassay type of" -> "hydrolase activity assay"
    bao:BAO_0000212 bao:BAO_0000124 ; # "has assay method" -> "enzyme activity measurement method"
    bao:BAO_0000212 bao:BAO_0000139 ; # "has assay method" -> "direct enzyme activity measurement method"
    <http://www.w3.org/1999/02/22-rdf-syntax-ns#type> bao:BAO_0000484 ; # "has assay design method" -> "enzyme inhibition"
    bao:BAO_0000207 bao:BAO_0000363 ; # "has detection method" -> "fluorescence intensity"
    <http://www.w3.org/1999/02/22-rdf-syntax-ns#type> "To identify small molecule inhibitors of Cathepsin L" ; # "screening campaign name" -> "To identify small molecule inhibitors of Cathepsin L"
    bao:BAO_0002853 "Cathepsin L" ; # "has assay title" -> "Cathepsin L"
    bao:BAO_0002867 bao:BAO_0000515 ; # "has assay footprint" -> "384 well plate"
    bao:BAO_0000109 "25 degree celsius" ; # "has temperature value" -> "25 degree celsius"
    bao:BAO_0002833 "1 hour" ; # "has incubation time value" -> "1 hour"
    bao:BA0_0090012 bao:BAO_0000118 ; # "has participant" -> "DMSO"
    bao:BAO_0000740 bao:BAO_0000079 ; # "has assay control" -> "negative control"
    bao:BAO_0000740 "no enzyme" ; # "has assay control" -> "no enzyme"
    bao:BAO_0000740 bao:BAO_0000334 ; # "has assay control" -> "background control"
    <http://www.w3.org/1999/02/22-rdf-syntax-ns#type> "Scott L. Diamond" ; # "material entity assay provider" -> "Scott L. Diamond"
    bao:BAO_0003102 bao:BAO_0000027 ; # "has role" -> "assay provider"
    bao:BAO_0002020 bao:BAO_0000372 ; # "has assay phase characteristic" -> "homogeneous phase"
    bao:BA0_0090012 bao:BAO_0000895 ; # "has participant" -> "DTT"
    bao:BAO_0003102 <http://purl.obolibrary.org/obo/CHEBI_63247> ; # "has role" -> "reducing agent"
    bao:BA0_0090012 bao:BAO_0001052 ; # "has participant" -> "Z-Arg-Arg-AMC"
    bao:BAO_0003102 bao:BAO_00020143 ; # "has role" -> "substrate"
    bao:BA0_0090012 "Cathepsin L1" ; # "has participant" -> "Cathepsin L1"
    bao:BAO_0002921 <http://purl.obolibrary.org/obo/NCBITaxon_9606> ; # "has organism" -> "Homo sapiens"
    <http://www.w3.org/1999/02/22-rdf-syntax-ns#type> "1514" ; # "gene ID" -> "1514"
    <http://www.w3.org/1999/02/22-rdf-syntax-ns#type> "P07711" ; # "uniprot ID" -> "P07711"
    <http://www.w3.org/1999/02/22-rdf-syntax-ns#type> "9606" ; # "NCBI taxonomy ID" -> "9606"
    <http://www.w3.org/1999/02/22-rdf-syntax-ns#type> "1514" ; # "construct gene ID" -> "1514"
    bao:BAO_0002662 bao:BAO_0002157 ; # "has quality" -> "native form"
    bao:BAO_0002897 bao:BAO_0002078 ; # "has preparation method" -> "purification from natural source"
    bao:BAO_0002622 bao:BAO_00020127 ; # "has purity value" -> "purified"
    bao:BA0_0090012 bao:BAO_0000846 ; # "has participant" -> "7-amino-4-methylcoumarin"
    bao:BAO_0002000 bao:BAO_0002001 ; # "has measured entity" -> "measured entity"
    bao:BAO_0002857 bao:BAO_0000261 ; # "has signal direction" -> "signal decrease corresponding to inhibition"
    bao:BA0_0090012 bao:BAO_0000176 ; # "has participant" -> "small molecule"
    bao:BAO_0003102 bao:BAO_00020137 ; # "has role" -> "perturbagen"
    bao:BAO_0000212 bao:BAO_0000574 ; # "has assay method" -> "single perturbagen"
    bao:BAO_0002865 bao:BAO_0000701 ; # "uses detection instrument" -> "EnVision Multilabel Reader"
    bao:BAO_0000737 bao:BAO_0000297 ; # "has manufacturer" -> "Perkin Elmer"
    bao:BAO_0003102 bao:BAO_0002628 ; # "has role" -> "instrumentation manufacturer"
    bao:BAO_0002917 "360 nanometer" ; # "has excitation wavelength value" -> "360 nanometer"
    bao:BAO_0002918 "460 nanometer" ; # "has emission wavelength value" -> "460 nanometer"
    bao:BAO_0000337 bao:BAO_0000201 ; # "has percent response" -> "percent inhibition"
    <http://www.w3.org/1999/02/22-rdf-syntax-ns#type> "1" ; # "PubChem TID" -> "1"
    bao:BAO_0000182 <http://purl.org/obo/owl/UO#UO_0000187> ; # "has response unit" -> "percent"
    bao:BAO_0002666 "10" ; # "has concentration value" -> "10"
    bao:BAO_0000183 <http://purl.org/obo/owl/UO#UO_0000064> ; # "has concentration unit" -> "micromolar"
    bao:BAO_0002787 "1" ; # "has concentration-point number" -> "1"
    bao:BAO_0000196 bao:BAO_0000091 ; # "has mode of action" -> "inhibition"
    <http://www.w3.org/1999/02/22-rdf-syntax-ns#type> "kunie-2" ; # "Annotated by" -> "kunie-2"
    .

## all user-curated entries for PubChem assay #463
## see: http://pubchem.ncbi.nlm.nih.gov/rest/pug/assay/aid/463/description/JSON

:AssayPubChem_463
    rdfs:label "Annotations for PubChem Assay ID 463" ;
    rdfs:subClassOf :PubChemAssay ;
    :PubChemAID "463" ;
    :TextDescription
        """Compound cytotoxicity is an important parameter to measure when
        developing potential human therapeutics. We describe a
        high-throughput screening (HTS) campaign that was designed to measure
        the metabolic activity of a suspension cell line after challenge & 48
        hours of incubation with test compound. For this primary HTS campaign
        the human T-cell line, Jurkat clone E6.1, was screened against the
        NIH set of 59,808 diverse compounds. All compounds were tested once
        at a 4 micromolar final concentration. A luciferase-based cell
        proliferation/viability assay end point kit was used as the readout
        for this assay. The kit measures the amount of ATP present in the
        microtiter plate well. If ATP is not present, the catalytic
        conversion of luciferin into oxyluciferin is not possible, and no
        luminescence results. Since metabolically active cells produce ATP,
        the absence of ATP correlates with the presence of inviable cells.
        This campaign was run with doxorubicin, an antibiotic used as an
        anti-cancer drug, as the positive control. In this assay, doxorubicin
        had a 50% cytotoxicity concentration (CC50) of approximately 100 nM.
        All data reported was normalized on a per-plate basis to wells that
        contained cells in the presence of 4 micromolar doxorubicin (i.e.
        100% inhibition). The assay was conducted in 1536-well format. A
        suspension of Jurkat cells (clone E6.1; ATCC Cat# TIB-152, Invitrogen
        Cat# K1045) in RPMI-1640 media containing 10% dialyzed fetal bovine
        serum, 0.1mM NEAA, 1mM Sodium Pyruvate, 25mM HEPES, 5mM L Glutamine,
        and 1x antibiotic was prepared prior to assay. The concentration of
        cells in the suspension was 1 million/milliliter. The assay began by
        dispensing 5 microliters of cell suspension to each test well of a
        1536 well plate. Then 20nL of test compound or control doxorubicin
        was added. Plates were lidded and incubated at 37 deg C at 5% CO2 for
        48 hrs prior to the addition of 5 microliters / well of Cell-Titer
        Glow (Promega Corp., Madison Wisconsin). After ten minutes of
        incubation at room temperature, plates were read on the Viewlux
        Imaging UHTS reader (PerkinElmer Lifesciences, Turku, Finland).
        Percent inhibition was calculated from the median of the positive
        control doxorubicin at 4 micromolar final screening concentration.""" ;
    bao:BAO_0001067 "464" ; # "is primary assay of" -> "464"
    bao:BAO_0000812 "1673" ; # "has summary assay" -> "1673"
    bao:BAO_0000542 "364_1" ; # "is identical assay of" -> "364_1"
    bao:BAO_0000542 "364_2" ; # "is identical assay of" -> "364_2"
    bao:BAO_0000808 bao:BAO_0000031 ; # "has primary assay" -> "primary assay"
    bao:BAO_0000205 bao:BAO_0000219 ; # "has assay format" -> "cell-based format"
    bao:BAO_0002850 bao:BAO_0000534 ; # "has assay readout content" -> "single readout"
    bao:BAO_0002851 "single parameter" ; # "has assay readout content parametricity" -> "single parameter"
    bao:BAO_0002009 <http://purl.obolibrary.org/obo/GO_0008219> ; # "involves biological process" -> "cell death"
    bao:BAO_0002855 "viability assay" ; # "is bioassay type of" -> "viability assay"
    bao:BAO_0000212 bao:BAO_0000127 ; # "has assay method" -> "viability measurement method"
    bao:BAO_0000212 bao:BAO_0000164 ; # "has assay method" -> "ATP quantitation"
    bao:BAO_0000207 bao:BAO_0000045 ; # "has detection method" -> "luminescence method"
    <http://www.w3.org/1999/02/22-rdf-syntax-ns#type> "Identification of cytotoxic compounds in MLSMR library" ; # "screening campaign name" -> "Identification of cytotoxic compounds in MLSMR library"
    bao:BAO_0002853 "Cell Proliferation & Viability (Cytotoxicity) Primary Assay 60K MLSMR" ; # "has assay title" -> "Cell Proliferation & Viability (Cytotoxicity) Primary Assay 60K MLSMR"
    bao:BAO_0002854 bao:BAO_0000009 ; # "has bioassay type" -> "ADMET"
    bao:BAO_0002863 bao:BAO_0000536 ; # "has concentration throughput" -> "single concentration"
    bao:BAO_0000109 "37 degree celsius" ; # "has temperature value" -> "37 degree celsius"
    bao:BAO_0002833 "48 hour" ; # "has incubation time value" -> "48 hour"
    bao:BA0_0090012 bao:BAO_0000639 ; # "has participant" -> "Doxorubicin"
    bao:BAO_0000740 bao:BAO_0000080 ; # "has assay control" -> "positive control"
    <http://www.w3.org/1999/02/22-rdf-syntax-ns#type> "4" ; # "positive control concentration" -> "4"
    bao:BAO_0000183 <http://purl.org/obo/owl/UO#UO_0000063> ; # "has concentration unit" -> "millimolar"
    bao:BAO_0002020 bao:BAO_0000373 ; # "has assay phase characteristic" -> "heterogeneous phase"
    bao:BAO_0002004 <http://purl.obolibrary.org/obo/CLO_0007043> ; # "has cell line" -> "JURKAT cell"
    <http://www.w3.org/1999/02/22-rdf-syntax-ns#type> "10% dialyzed fetal bovine serum" ; # "material entity culture serum" -> "10% dialyzed fetal bovine serum"
    bao:BAO_0003102 bao:BAO_0002596 ; # "has role" -> "culture serum"
    <http://www.w3.org/1999/02/22-rdf-syntax-ns#type> "RPMI-1640 media containing 10% dialyzed fetal bovine serum+ 0.1mM NEAA+ 1mM Sodium Pyruvate+ 25mM HEPES+ 5mM L Glutamine+ and 1x antibiotic" ; # "material entity culture medium" -> "RPMI-1640 media containing 10% dialyzed fetal bovine serum+ 0.1mM NEAA+ 1mM Sodium Pyruvate+ 25mM HEPES+ 5mM L Glutamine+ and 1x antibiotic"
    bao:BAO_0003102 bao:BAO_0000114 ; # "has role" -> "culture medium"
    bao:BA0_0090012 bao:BAO_0000776 ; # "has participant" -> "Adenosine triphosphate"
    bao:BAO_0002000 bao:BAO_0002001 ; # "has measured entity" -> "measured entity"
    bao:BAO_0002857 bao:BAO_0000261 ; # "has signal direction" -> "signal decrease corresponding to inhibition"
    bao:BAO_0000308 bao:BAO_0000682 ; # "has assay kit" -> "CellTiter-Glo Luminescent Cell Viability Assay"
    bao:BAO_0000308 bao:BAO_0000248 ; # "has assay kit" -> "assay Kit"
    bao:BAO_0000737 bao:BAO_0000303 ; # "has manufacturer" -> "Promega"
    bao:BAO_0003102 bao:BAO_0002626 ; # "has role" -> "biologics and screening manufacturer"
    bao:BA0_0090012 bao:BAO_0000176 ; # "has participant" -> "small molecule"
    bao:BAO_0003102 bao:BAO_00020137 ; # "has role" -> "perturbagen"
    bao:BAO_0000212 bao:BAO_0000574 ; # "has assay method" -> "single perturbagen"
    bao:BAO_0000648 bao:BAO_0000733 ; # "compound library" -> "MLSMR library"
    bao:BAO_0002865 bao:BAO_0001046 ; # "uses detection instrument" -> "ViewLux CCD Imager"
    bao:BAO_0000737 bao:BAO_0000297 ; # "has manufacturer" -> "Perkin Elmer"
    bao:BAO_0003102 bao:BAO_0002628 ; # "has role" -> "instrumentation manufacturer"
    bao:BAO_0000337 bao:BAO_0000201 ; # "has percent response" -> "percent inhibition"
    <http://www.w3.org/1999/02/22-rdf-syntax-ns#type> "1" ; # "PubChem TID" -> "1"
    bao:BAO_0000182 <http://purl.org/obo/owl/UO#UO_0000187> ; # "has response unit" -> "percent"
    bao:BAO_0002666 "4" ; # "has concentration value" -> "4"
    bao:BAO_0000183 <http://purl.org/obo/owl/UO#UO_0000064> ; # "has concentration unit" -> "micromolar"
    bao:BAO_0002787 "1" ; # "has concentration-point number" -> "1"
    bao:BAO_0002845 "1" ; # "has repetition point-number" -> "1"
    bao:BAO_0000196 bao:BAO_0000090 ; # "has mode of action" -> "cytotoxicity"
    bao:BAO_0002864 bao:BAO_0000136 ; # "has repetition throughput" -> "single repetition"
    <http://www.w3.org/1999/02/22-rdf-syntax-ns#type> "Uma" ; # "Annotated by" -> "Uma"
    .

## all user-curated entries for PubChem assay #464
## see: http://pubchem.ncbi.nlm.nih.gov/rest/pug/assay/aid/464/description/JSON

:AssayPubChem_464
    rdfs:label "Annotations for PubChem Assay ID 464" ;
    rdfs:subClassOf :PubChemAssay ;
    :PubChemAID "464" ;
    :TextDescription
        """Compound cytotoxicity is an important parameter to measure when
        developing potential human therapeutics. Previously, in a separate
        report under Pubchem submission ID 364, we describe a high-throughput
        screening (HTS) campaign that was designed to measure the metabolic
        activity of a suspension cell line after challenge & 48 hours of
        incubation with test compound. For this primary HTS campaign the
        human T-cell line, Jurkat clone E6.1, was screened against the NIH
        set of 59,808 diverse compounds. All compounds were tested once at a
        4 micromolar final concentration. A luciferase-based cell
        proliferation/viability assay end point kit was used as the readout
        for this assay[1]. The kit measures the amount of ATP present in the
        microtiter plate well. If ATP is not present, the catalytic
        conversion of luciferin into oxyluciferin is not possible, and no
        luminescence results. Since metabolically active cells produce ATP,
        the absence of ATP correlates with the presence of inviable cells.
        This campaign was run with doxorubicin, an antibiotic used as an
        anti-cancer drug, as the positive control. In this assay, doxorubicin
        had a 50% cytotoxicity concentration (CC50) of approximately 100 nM.
        All data reported was normalized on a per-plate basis to wells that
        contained cells in the presence of 4 micromolar doxorubicin (i.e.
        100% inhibition). The assay was conducted in 1536-well format. To
        select a practical number of compounds that exhibited high activity
        in the primary screen for follow-up assays, a cutoff value of the
        primary %inhibition was applied. The cutoff value was calculated as
        the sum of the average percent inhibition of all compounds tested and
        three times their standard deviation. In this case 765 unique
        compounds (1.3 % of all compounds screened) were selected as hits. A
        suspension of Jurkat cells (clone E6.1; ATCC Cat# TIB-152, Invitrogen
        Cat# K1045) in RPMI-1640 media containing 10% dialyzed fetal bovine
        serum, 0.1mM NEAA, 1mM Sodium Pyruvate, 25mM HEPES, 5mM L Glutamine,
        and 1x antibiotic was prepared prior to assay. The concentration of
        cells in the suspension was 1 million/milliliter. The assay began by
        dispensing 5 microliters of cell suspension to each test well of a
        1536 well plate. Then 20nL of test compound or control doxorubicin
        was added. Plates were lidded and incubated at 37 deg C at 5% CO2 for
        48 hrs prior to the addition of 5 microliters / well of Cell-Titer
        Glow (Promega Corp., Madison Wisconsin). After ten minutes of
        incubation at room temperature, plates were read on the Viewlux
        Imaging UHTS reader (PerkinElmer Lifesciences, Turku, Finland).
        Percent inhibition was calculated from the median of the positive
        control doxorubicin at 4 micromolar final screening concentration.""" ;
    bao:BAO_0000540 "463" ; # "is confirmatory assay of" -> "463"
    bao:BAO_0000812 "1673" ; # "has summary assay" -> "1673"
    bao:BAO_0000809 bao:BAO_0000030 ; # "has confirmatory assay" -> "confirmatory assay"
    bao:BAO_0000205 bao:BAO_0000219 ; # "has assay format" -> "cell-based format"
    bao:BAO_0002850 bao:BAO_0000534 ; # "has assay readout content" -> "single readout"
    bao:BAO_0002851 "single parameter" ; # "has assay readout content parametricity" -> "single parameter"
    bao:BAO_0002009 <http://purl.obolibrary.org/obo/GO_0008219> ; # "involves biological process" -> "cell death"
    bao:BAO_0002855 "viability assay" ; # "is bioassay type of" -> "viability assay"
    bao:BAO_0000212 bao:BAO_0000127 ; # "has assay method" -> "viability measurement method"
    bao:BAO_0000212 bao:BAO_0000164 ; # "has assay method" -> "ATP quantitation"
    bao:BAO_0000207 bao:BAO_0000045 ; # "has detection method" -> "luminescence method"
    <http://www.w3.org/1999/02/22-rdf-syntax-ns#type> "Identification of cytotoxic compounds in MLSMR library" ; # "screening campaign name" -> "Identification of cytotoxic compounds in MLSMR library"
    bao:BAO_0002853 "Cell Proliferation & Viability (Cytotoxicity) Dose Response Assay 60K MLSMR" ; # "has assay title" -> "Cell Proliferation & Viability (Cytotoxicity) Dose Response Assay 60K MLSMR"
    bao:BAO_0002854 bao:BAO_0000010 ; # "has bioassay type" -> "functional"
    bao:BAO_0002863 bao:BAO_0000535 ; # "has concentration throughput" -> "multiple concentration"
    bao:BAO_0000109 "37 degree celsius" ; # "has temperature value" -> "37 degree celsius"
    bao:BAO_0002833 "48 hour" ; # "has incubation time value" -> "48 hour"
    bao:BA0_0090012 bao:BAO_0000639 ; # "has participant" -> "Doxorubicin"
    bao:BAO_0000740 bao:BAO_0000080 ; # "has assay control" -> "positive control"
    <http://www.w3.org/1999/02/22-rdf-syntax-ns#type> "4" ; # "positive control concentration" -> "4"
    bao:BAO_0000183 <http://purl.org/obo/owl/UO#UO_0000063> ; # "has concentration unit" -> "millimolar"
    bao:BAO_0002020 bao:BAO_0000373 ; # "has assay phase characteristic" -> "heterogeneous phase"
    bao:BAO_0002004 <http://purl.obolibrary.org/obo/CLO_0007043> ; # "has cell line" -> "JURKAT cell"
    <http://www.w3.org/1999/02/22-rdf-syntax-ns#type> "10% dialyzed fetal bovine serum" ; # "material entity culture serum" -> "10% dialyzed fetal bovine serum"
    bao:BAO_0003102 bao:BAO_0002596 ; # "has role" -> "culture serum"
    <http://www.w3.org/1999/02/22-rdf-syntax-ns#type> "RPMI-1640 media containing 10% dialyzed fetal bovine serum+ 0.1mM NEAA+ 1mM Sodium Pyruvate+ 25mM HEPES+ 5mM L Glutamine+ and 1x antibiotic" ; # "material entity culture medium" -> "RPMI-1640 media containing 10% dialyzed fetal bovine serum+ 0.1mM NEAA+ 1mM Sodium Pyruvate+ 25mM HEPES+ 5mM L Glutamine+ and 1x antibiotic"
    bao:BAO_0003102 bao:BAO_0000114 ; # "has role" -> "culture medium"
    bao:BA0_0090012 bao:BAO_0000776 ; # "has participant" -> "Adenosine triphosphate"
    bao:BAO_0002000 bao:BAO_0002001 ; # "has measured entity" -> "measured entity"
    bao:BAO_0002857 bao:BAO_0000261 ; # "has signal direction" -> "signal decrease corresponding to inhibition"
    bao:BAO_0000308 bao:BAO_0000682 ; # "has assay kit" -> "CellTiter-Glo Luminescent Cell Viability Assay"
    bao:BAO_0000308 bao:BAO_0000248 ; # "has assay kit" -> "assay Kit"
    bao:BAO_0000737 bao:BAO_0000303 ; # "has manufacturer" -> "Promega"
    bao:BAO_0003102 bao:BAO_0002626 ; # "has role" -> "biologics and screening manufacturer"
    bao:BA0_0090012 bao:BAO_0000176 ; # "has participant" -> "small molecule"
    bao:BAO_0003102 bao:BAO_00020137 ; # "has role" -> "perturbagen"
    bao:BAO_0000212 bao:BAO_0000574 ; # "has assay method" -> "single perturbagen"
    bao:BAO_0000648 bao:BAO_0000733 ; # "compound library" -> "MLSMR library"
    bao:BAO_0002865 bao:BAO_0001046 ; # "uses detection instrument" -> "ViewLux CCD Imager"
    bao:BAO_0000737 bao:BAO_0000297 ; # "has manufacturer" -> "Perkin Elmer"
    bao:BAO_0003102 bao:BAO_0002628 ; # "has role" -> "instrumentation manufacturer"
    bao:BAO_0000208 bao:BAO_0000186 ; # "has endpoint" -> "AC50"
    bao:BAO_0000183 <http://purl.org/obo/owl/UO#UO_0000064> ; # "has concentration unit" -> "micromolar"
    <http://www.w3.org/1999/02/22-rdf-syntax-ns#type> "2" ; # "PubChem TID" -> "2"
    bao:BAO_0002787 "10" ; # "has concentration-point number" -> "10"
    bao:BAO_0002845 "3" ; # "has repetition point-number" -> "3"
    bao:BAO_0000196 bao:BAO_0000090 ; # "has mode of action" -> "cytotoxicity"
    bao:BAO_0002864 bao:BAO_0000533 ; # "has repetition throughput" -> "multiple repetition"
    <http://www.w3.org/1999/02/22-rdf-syntax-ns#type> "Uma" ; # "Annotated by" -> "Uma"
    .

## all user-curated entries for PubChem assay #465
## see: http://pubchem.ncbi.nlm.nih.gov/rest/pug/assay/aid/465/description/JSON

:AssayPubChem_465
    rdfs:label "Annotations for PubChem Assay ID 465" ;
    rdfs:subClassOf :PubChemAssay ;
    :PubChemAID "465" ;
    :TextDescription
        """Many cellular pathways leading to activation of NF-kB-family
        transcription factors have been identified to be participating in
        host-defense, immunity, inflammation, and cancer. Recently, a unique
        pathway activated by antigen receptors on T- and B-Lymphocytes has
        been revealed, involving a cascade of participating proteins that
        includes CARMA1 (BIMP3), Bcl-10, paracaspase (MALT1), TRAF6, and
        Ubc13. This pathway is initiated by Protein Kinase C-theta, which
        induces phosphorylation of components of this signaling pathway.
        Based on experiments using siRNA and dominant-negative mutants, it
        has been determined that treatment of cells with the combination of
        phorbol ester PMA and the calcium-ionophore Ionomycin triggers this
        pathway, resulting in NF-kB activation. Compounds able to block this
        stimulation will be useful research tools for analysis of the
        physiological roles of this NF-kB activation pathway. This assay
        utilizes HEK-293 cells that have been stably transfected with the
        mammalian expression plasmid pUC13-4xNFkB-Luc, allowing the
        expression of the firefly luciferase under the control of four tandem
        HIV NFkB response elements. As previously described, stimulation with
        a PMA/Ionomycin mix results in NF-kB activation, thus increasing
        luciferase expression and luminescence levels measured with an
        appropriate substrate. Compounds that decrease light emission are
        potential inhibitors and may be able to block the NF-kB activation
        triggered by the PMA/Ionomycin stimulation, hence providing valuable
        tools to decipher this new pathway. The primary HTS assay was
        conducted in 1536-well format. All compounds were tested once at a 3
        micromolar final concentration. HEK-293 stably transfected with the
        pUC13-4xNFkB-Luc were cultured in T-175 flasks (Corning part#431080)
        at 37 degrees Celsius, 5%CO2 and 95% relative humidity. The growth
        media consisted of Dulbecco's Modified Eagle's Media (Invitrogen
        part# 11965-092) supplemented with 10% v/v heat inactivated fetal
        bovine serum (Hyclone part#SH30088), 1% v/v penicillin-streptomycin
        mix (Invitrogen part#15140-122) and 1ug/mL puromycin (InvivoGen
        part#ant-pr-1). Prior to the assay, cells were suspended to a
        concentration of 625,000 cells per milliliter in phenol red free
        Dulbecco's Modified Eagle's Media (Invitrogen part# 21063-029)
        supplemented with 10% v/v heat inactivated fetal bovine serum
        (Hyclone part#SH30088), 1% v/v penicillin-streptomycin mix
        (Invitrogen part#15140-122) and 1ug/mL puromycin (InvivoGen
        part#ant-pr-1). The assay began by dispensing 4 microliters of cell
        suspension to each well (i.e. 2,500 cells/well) of a white
        solid-bottom 1536-well plate (Kalypsys part# K1536 SWST) Plates were
        then placed in the incubator overnight at 37 degrees Celsius, 5%CO2
        and 95% relative humidity. Twenty four hours after seeding, cells
        were treated with 15 nL/well of compounds (3 micromolar, final DMSO
        concentration of 0.30%). One hour later, cells were stimulated with 1
        microliter per well of a PBS mix of PMA (100ng/mL, Calbiochem
        part#524400) and Ionomycin (50ng/mL, Calbiochem part#407950). Plates
        were subsequently returned to the incubator for 16 hours (37 degrees
        Celsius, 5%CO2 and 95% relative humidity). After the incubation,
        plates were equilibrated to room temperature for 20 minutes. A
        luciferase assay was performed by adding 5 microliters per well of
        the SteadyLite HTS reagent (Perkin Elmer part#6016989). After a 15
        minutes incubation time, light emission was measured (30s per plate)
        with the ViewLux reader (Perkin Elmer).""" ;
    bao:BAO_0001067 "586" ; # "is primary assay of" -> "586"
    bao:BAO_0001067 "1266" ; # "is primary assay of" -> "1266"
    bao:BAO_0001067 "1269" ; # "is primary assay of" -> "1269"
    bao:BAO_0001067 "1280" ; # "is primary assay of" -> "1280"
    bao:BAO_0001067 "1282" ; # "is primary assay of" -> "1282"
    bao:BAO_0001067 "1283" ; # "is primary assay of" -> "1283"
    bao:BAO_0001067 "1287" ; # "is primary assay of" -> "1287"
    bao:BAO_0001067 "1289" ; # "is primary assay of" -> "1289"
    bao:BAO_0001067 "1290" ; # "is primary assay of" -> "1290"
    bao:BAO_0001067 "1291" ; # "is primary assay of" -> "1291"
    bao:BAO_0001067 "1292" ; # "is primary assay of" -> "1292"
    bao:BAO_0001067 "1293" ; # "is primary assay of" -> "1293"
    bao:BAO_0001067 "1294" ; # "is primary assay of" -> "1294"
    bao:BAO_0001067 "1366" ; # "is primary assay of" -> "1366"
    bao:BAO_0001067 "1371" ; # "is primary assay of" -> "1371"
    bao:BAO_0001067 "1374" ; # "is primary assay of" -> "1374"
    bao:BAO_0001067 "1375" ; # "is primary assay of" -> "1375"
    bao:BAO_0000812 "1664" ; # "has summary assay" -> "1664"
    bao:BAO_0000808 bao:BAO_0000031 ; # "has primary assay" -> "primary assay"
    bao:BAO_0000205 bao:BAO_0000219 ; # "has assay format" -> "cell-based format"
    bao:BAO_0002850 bao:BAO_0000534 ; # "has assay readout content" -> "single readout"
    bao:BAO_0002851 "single parameter" ; # "has assay readout content parametricity" -> "single parameter"
    bao:BAO_0000397 bao:BAO_0000996 ; # "has inducer" -> "Phorbol myristate acetate"
    bao:BAO_0000397 bao:BAO_0000763 ; # "has inducer" -> "Ionomycin"
    bao:BAO_0003102 bao:BAO_00020133 ; # "has role" -> "inducer"
    bao:BAO_0003102 bao:BAO_00020144 ; # "has role" -> "target"
    bao:BAO_0002009 <http://purl.obolibrary.org/obo/GO_0006355> ; # "involves biological process" -> "regulation of transcription, DNA-dependent"
    bao:BAO_0002855 bao:BAO_0002661 ; # "is bioassay type of" -> "luciferase reporter gene assay"
    bao:BAO_0000212 bao:BAO_0000125 ; # "has assay method" -> "reporter gene method"
    bao:BAO_0000212 bao:BAO_0000152 ; # "has assay method" -> "luciferase induction"
    bao:BAO_0000207 bao:BAO_0000045 ; # "has detection method" -> "luminescence method"
    <http://www.w3.org/1999/02/22-rdf-syntax-ns#type> "Identification of inhibitors of antigen receptor-induced NF-kB activation" ; # "screening campaign name" -> "Identification of inhibitors of antigen receptor-induced NF-kB activation"
    bao:BAO_0002853 "Primary HTS assay for chemical inhibitors of antigen receptor-induced NF-kappaB activation" ; # "has assay title" -> "Primary HTS assay for chemical inhibitors of antigen receptor-induced NF-kappaB activation"
    bao:BAO_0002854 bao:BAO_0000010 ; # "has bioassay type" -> "functional"
    bao:BAO_0002863 bao:BAO_0000536 ; # "has concentration throughput" -> "single concentration"
    bao:BAO_0000109 "37 degree celsius" ; # "has temperature value" -> "37 degree celsius"
    bao:BAO_0002833 "16 hour" ; # "has incubation time value" -> "16 hour"
    bao:BA0_0090012 "Compound 5653914 at 10 micromolar (Chembridge)" ; # "has participant" -> "Compound 5653914 at 10 micromolar (Chembridge)"
    bao:BAO_0000740 bao:BAO_0000080 ; # "has assay control" -> "positive control"
    bao:BA0_0090012 bao:BAO_0000118 ; # "has participant" -> "DMSO"
    bao:BAO_0000740 bao:BAO_0000079 ; # "has assay control" -> "negative control"
    bao:BAO_0002020 bao:BAO_0000373 ; # "has assay phase characteristic" -> "heterogeneous phase"
    bao:BAO_0000118 "0.00%" ; # "DMSO" -> "0.00%"
    bao:BAO_0002004 <http://purl.obolibrary.org/obo/CLO_0001230> ; # "has cell line" -> "293 cell"
    bao:BAO_0002921 <http://purl.obolibrary.org/obo/NCBITaxon_9606> ; # "has organism" -> "Homo sapiens"
    <http://www.w3.org/1999/02/22-rdf-syntax-ns#type> "4790" ; # "gene ID" -> "4790"
    <http://www.w3.org/1999/02/22-rdf-syntax-ns#type> "9606" ; # "NCBI taxonomy ID" -> "9606"
    <http://www.w3.org/1999/02/22-rdf-syntax-ns#type> "10% heat inactivated fetal bovine serum" ; # "material entity culture serum" -> "10% heat inactivated fetal bovine serum"
    bao:BAO_0003102 bao:BAO_0002596 ; # "has role" -> "culture serum"
    <http://www.w3.org/1999/02/22-rdf-syntax-ns#type> "Phenol red free Dulbecco's Modified Eagle's Media supplemented with 10% v/v heat inactivated fetal bovine serum+ 1% v/v penicillin-streptomycin mix and 1ug/mL puromycin" ; # "material entity culture medium" -> "Phenol red free Dulbecco's Modified Eagle's Media supplemented with 10% v/v heat inactivated fetal bovine serum+ 1% v/v penicillin-streptomycin mix and 1ug/mL puromycin"
    bao:BAO_0003102 bao:BAO_0000114 ; # "has role" -> "culture medium"
    bao:BAO_0000212 bao:BAO_0000246 ; # "has assay method" -> "stable transfection"
    bao:BAO_0000550 "pUC13-4xNFkB-Luc construct having 4 tandem HIV NFkB response elements" ; # "DNA construct" -> "pUC13-4xNFkB-Luc construct having 4 tandem HIV NFkB response elements"
    bao:BAO_0003105 "nuclear factor of kappa light polypeptide gene enhancer in B-cells 1" ; # "has function" -> "nuclear factor of kappa light polypeptide gene enhancer in B-cells 1"
    <http://www.w3.org/1999/02/22-rdf-syntax-ns#type> "4790" ; # "construct gene ID" -> "4790"
    bao:BAO_0002662 bao:BAO_0002157 ; # "has quality" -> "native form"
    bao:BAO_0003105 bao:BAO_00020151 ; # "has function" -> "artificial regulatory region"
    bao:BAO_0003105 "HIV NFkB" ; # "has function" -> "HIV NFkB"
    <http://www.w3.org/1999/02/22-rdf-syntax-ns#type> "4" ; # "construct artificial regulatory region copy number" -> "4"
    bao:BAO_0003105 bao:BAO_0000141 ; # "has function" -> "Luciferin 4-monooxygenase"
    bao:BAO_0003102 bao:BAO_0002656 ; # "has role" -> "reporter gene"
    <http://www.w3.org/1999/02/22-rdf-syntax-ns#type> "pUC13" ; # "construct DNA vector" -> "pUC13"
    bao:BA0_0090012 bao:BAO_0000141 ; # "has participant" -> "Luciferin 4-monooxygenase"
    bao:BAO_0002000 bao:BAO_0002001 ; # "has measured entity" -> "measured entity"
    bao:BAO_0002857 bao:BAO_0000261 ; # "has signal direction" -> "signal decrease corresponding to inhibition"
    bao:BAO_0000308 bao:BAO_0000216 ; # "has assay kit" -> "steadylite HTS Reagent"
    bao:BAO_0000308 bao:BAO_0000248 ; # "has assay kit" -> "assay Kit"
    bao:BAO_0000737 bao:BAO_0000297 ; # "has manufacturer" -> "Perkin Elmer"
    bao:BAO_0003102 bao:BAO_0002626 ; # "has role" -> "biologics and screening manufacturer"
    bao:BA0_0090012 bao:BAO_0000176 ; # "has participant" -> "small molecule"
    bao:BAO_0003102 bao:BAO_00020137 ; # "has role" -> "perturbagen"
    bao:BAO_0000212 bao:BAO_0000574 ; # "has assay method" -> "single perturbagen"
    bao:BAO_0002865 bao:BAO_0001046 ; # "uses detection instrument" -> "ViewLux CCD Imager"
    bao:BAO_0003102 bao:BAO_0002628 ; # "has role" -> "instrumentation manufacturer"
    bao:BAO_0000337 bao:BAO_0000201 ; # "has percent response" -> "percent inhibition"
    <http://www.w3.org/1999/02/22-rdf-syntax-ns#type> "1" ; # "PubChem TID" -> "1"
    bao:BAO_0000182 <http://purl.org/obo/owl/UO#UO_0000187> ; # "has response unit" -> "percent"
    bao:BAO_0002666 "3" ; # "has concentration value" -> "3"
    bao:BAO_0000183 <http://purl.org/obo/owl/UO#UO_0000064> ; # "has concentration unit" -> "micromolar"
    bao:BAO_0002787 "1" ; # "has concentration-point number" -> "1"
    bao:BAO_0002845 "1" ; # "has repetition point-number" -> "1"
    bao:BAO_0000196 bao:BAO_0000091 ; # "has mode of action" -> "inhibition"
    bao:BAO_0002864 bao:BAO_0000136 ; # "has repetition throughput" -> "single repetition"
    <http://www.w3.org/1999/02/22-rdf-syntax-ns#type> "Uma" ; # "Annotated by" -> "Uma"
    .

## all user-curated entries for PubChem assay #466
## see: http://pubchem.ncbi.nlm.nih.gov/rest/pug/assay/aid/466/description/JSON

:AssayPubChem_466
    rdfs:label "Annotations for PubChem Assay ID 466" ;
    rdfs:subClassOf :PubChemAssay ;
    :PubChemAID "466" ;
    :TextDescription
        """A cell line containing the human S1P1 receptor as well as the
        beta-lactamase (BLA) reporter-gene under control of the cyclic AMP
        response element (CRE) promoter was used to measure S1P1 activation.
        Since the S1P1 receptor is a member of Gi/o protein coupled receptor
        family, agonism was measured by adding test compounds in the presence
        of a forskolin challenge. Through stimulation of adenylate cyclase,
        forskolin increases the production of cAMP and therefore the
        transcription of the CRE-BLA reporter gene. S1P1 agonists would
        abrogate this effect; similarly agonism potentiators would increase
        the potency of an S1P1 agonist. Therefore the amount of BLA activity
        was inversely proportional to the concentration of agonist or agonism
        potentiators in the presence of an S1P1 agonist. BLA activity was
        measured with a fluorescent BLA substrate. The assay was conducted in
        1536-well format. Each compound dilution series was assayed in
        triplicate. As with the primary run, SEW-2871 was used as the
        positive control. All data reported was normalized on a per-plate
        basis to wells that contained cells in the presence of 1 micromolar
        SEW-2871 (i.e. 100% agonist) Vs wells that contained forskolin only
        (0% agonist). Dose-response curves were plotted and fitted to a four
        parameter equation describing a sigmoidal concentration-response
        curve with adjustable baseline using Assay Explorer software by MDL.
        The reported EC50 values are generated from fitted curves by solving
        for x-intercept at the 50% activity level of Y-intercept. In cases
        where the highest concentration tested (95 micromolar) did not result
        in > 50% inhibition or where no curve fit was achieved, the EC50 was
        determined manually depending on the observed inhibition at the
        individual concentrations. Compounds with EC50 values of greater than
        10 micromolar were considered inactive, compounds with EC50 equal to
        less than 10 micromolar are considered active. In addition to
        determining the Ec50 values for the #potentiator assay#, Ec50 values
        were also determined for the S1P1 assay in #Agonist# mode as well as
        counterscreened for EC50 values in the parental CHO Cre Bla cell
        line. These three assay results are submitted as individual
        publications. For the S1P1 agonist assay execution, all parameters
        are identical to the #potentiator# assay except test wells only
        include forskolin devoid of the Ec20 concentration of SEW 2871. For
        the parental CHO Cre Bla cell counterscreen assay all parameters were
        again identical to the #potentiator assay except this cell line
        doesn#t express S1P1 and was tested in the presence of 4uM forskolin
        only. Ec50#s for these two assays were plotted using the same
        parameters as above. For the agonist assay, data was normalized to
        the 1micromolar SEW-2871 Vs forskolin only and for the parental cell
        counterscreen, data was normalized to untreated cells Vs forskolin
        treated cells. The activity score was calculated based on pEC50
        values for compounds for which an exact EC50 value was calculated and
        based on the observed pEC50 range, specifically the maximum lower
        limit of the pEC50 value as calculated from the lowest concentration
        for which greater than 50% inhibition is observed. This results in a
        conservative estimate of the activity score for compounds for which
        no exact EC50 value is given while maintaining a reasonable rank
        order of all compounds tested. The assay began by dispensing 4
        microliters of cell suspension to each test well of a 1536 well
        plate. The cells were then allowed to incubate in the plates
        overnight at 37 C in 5% CO2.  The next day, 48 nL of test compound or
        DMSO control was added. One microliter of a mixture of forskolin and
        SEW2871 was dispensed to all compound & control wells at a final
        concentration of 4 micromolar (forskolin#s EC80) and 2 nanomolar
        (SEW2871#s EC20), respectively. Additionally, 48 nL of SEW2871 was
        also added to designated positive control wells to a final
        concentration of 1 micromolar (i.e. its EC100). Plates were then
        incubated at 37 C in 5% CO2 for 4 hrs. After the incubation, 1
        microliter/well of the GeneBLAzer fluorescent substrate mixture
        (Invitrogen LiveBLAzer part#K1085), prepared according to the
        manufacturer#s protocol and containing 200 mM probenicid (Sigma
        part#P8761) was added. After 2 hours of incubation at room
        temperature, plates were read on the EnVision plate reader
        (PerkinElmer Lifesciences, Turku, Finland) at an excitation
        wavelength 405 nm and emission wavelengths of 535 nm & 460 nm. Each
        channel of raw data was corrected by subtracting #background# (i.e.
        wells containing media and substrate only) before the ratio of 460
        nm/535 nm fluorescence emission was calculated. Percent activation
        was calculated from the median ratio of the positive control after
        subtracting the basal signal ratio from the sample well and the
        positive control.""" ;
    bao:BAO_0000540 "449" ; # "is confirmatory assay of" -> "449"
    bao:BAO_0000540 "1044" ; # "is confirmatory assay of" -> "1044"
    bao:BAO_0000809 bao:BAO_0000030 ; # "has confirmatory assay" -> "confirmatory assay"
    bao:BAO_0000205 bao:BAO_0000219 ; # "has assay format" -> "cell-based format"
    bao:BAO_0000409 bao:BAO_0000410 ; # "assay measurement type" -> "endpoint assay"
    bao:BAO_0002851 "single parameter" ; # "has assay readout content parametricity" -> "single parameter"
    bao:BA0_0090012 bao:BAO_0000284 ; # "has participant" -> "G protein coupled receptor"
    bao:BAO_0003102 bao:BAO_00020144 ; # "has role" -> "target"
    bao:BAO_0002855 "beta lactamase reporter gene" ; # "is bioassay type of" -> "beta lactamase reporter gene"
    bao:BAO_0000212 bao:BAO_0000125 ; # "has assay method" -> "reporter gene method"
    bao:BAO_0000212 bao:BAO_0000151 ; # "has assay method" -> "beta lactamase induction"
    bao:BAO_0000207 bao:BAO_0000001 ; # "has detection method" -> "fluorescence resonance energy transfer"
    <http://www.w3.org/1999/02/22-rdf-syntax-ns#type> "Agonists of the Sphingosine 1-Phosphate Receptor 1 (S1P1)" ; # "screening campaign name" -> "Agonists of the Sphingosine 1-Phosphate Receptor 1 (S1P1)"
    bao:BAO_0002853 "Dose Response Assays for S1P1 Agonists and Agonism Potentiators - Potentiator Assay 60K MLSMR" ; # "has assay title" -> "Dose Response Assays for S1P1 Agonists and Agonism Potentiators - Potentiator Assay 60K MLSMR"
    bao:BAO_0002854 bao:BAO_0000010 ; # "has bioassay type" -> "functional"
    bao:BAO_0002867 bao:BAO_0000516 ; # "has assay footprint" -> "1536 well plate"
    bao:BAO_0002863 bao:BAO_0000535 ; # "has concentration throughput" -> "multiple concentration"
    bao:BAO_0000109 "37 degree celsius" ; # "has temperature value" -> "37 degree celsius"
    bao:BAO_0002833 "4 hour" ; # "has incubation time value" -> "4 hour"
    bao:BA0_0090012 "SEW2871 1 micromolar" ; # "has participant" -> "SEW2871 1 micromolar"
    bao:BAO_0000740 bao:BAO_0000080 ; # "has assay control" -> "positive control"
    bao:BA0_0090012 "Forskolin EC80 4 micromolar" ; # "has participant" -> "Forskolin EC80 4 micromolar"
    bao:BAO_0000740 bao:BAO_0000079 ; # "has assay control" -> "negative control"
    bao:BAO_0000740 "cell-free wells with media and substrate" ; # "has assay control" -> "cell-free wells with media and substrate"
    bao:BAO_0000740 bao:BAO_0000334 ; # "has assay control" -> "background control"
    <http://www.w3.org/1999/02/22-rdf-syntax-ns#type> "TSRI" ; # "material entity assay provider" -> "TSRI"
    bao:BAO_0003102 bao:BAO_0000027 ; # "has role" -> "assay provider"
    bao:BAO_0002020 bao:BAO_0000373 ; # "has assay phase characteristic" -> "heterogeneous phase"
    bao:BAO_0002000 bao:BAO_0000998 ; # "has measured entity" -> "Probenecid"
    bao:BAO_0003102 <http://purl.obolibrary.org/obo/CHEBI_35222> ; # "has role" -> "inhibitor"
    bao:BAO_0002000 bao:BAO_0000638 ; # "has measured entity" -> "Forskolin"
    bao:BAO_0003102 bao:BAO_00020138 ; # "has role" -> "potentiator"
    bao:BA0_0090012 "Sphingosine 1-phosphate receptor 1" ; # "has participant" -> "Sphingosine 1-phosphate receptor 1"
    bao:BAO_0002004 <http://purl.obolibrary.org/obo/CLO_0002462> ; # "has cell line" -> "CHO-K1 cell"
    bao:BAO_0002921 <http://purl.obolibrary.org/obo/NCBITaxon_9606> ; # "has organism" -> "Homo sapiens"
    <http://www.w3.org/1999/02/22-rdf-syntax-ns#type> "P21453" ; # "uniprot ID" -> "P21453"
    <http://www.w3.org/1999/02/22-rdf-syntax-ns#type> "9606" ; # "NCBI taxonomy ID" -> "9606"
    <http://www.w3.org/1999/02/22-rdf-syntax-ns#type> "10% v/v heat inactivated bovine growth serum" ; # "material entity culture serum" -> "10% v/v heat inactivated bovine growth serum"
    bao:BAO_0003102 bao:BAO_0002596 ; # "has role" -> "culture serum"
    <http://www.w3.org/1999/02/22-rdf-syntax-ns#type> "\"DMEM with 10% v/v heat inactivated bovine growth serum, 0.1 mM NEAA, 1 mM Sodium Pyruvate, 25 mM HEPES, 5 mM L-Glutamine, and 1x penicillin-streptomycin\"" ; # "material entity culture medium" -> ""DMEM with 10% v/v heat inactivated bovine growth serum, 0.1 mM NEAA, 1 mM Sodium Pyruvate, 25 mM HEPES, 5 mM L-Glutamine, and 1x penicillin-streptomycin""
    bao:BAO_0003102 bao:BAO_0000114 ; # "has role" -> "culture medium"
    bao:BAO_0002922 "\"Phenol red free DMEM with 0.5% charcoal/dextran treated fetal bovine serum, 0.1 mM NEAA, 1 mM sodium pyruvate, 25 mM HEPES, 5 mM L-Glutamine\"" ; # "has assay medium" -> ""Phenol red free DMEM with 0.5% charcoal/dextran treated fetal bovine serum, 0.1 mM NEAA, 1 mM sodium pyruvate, 25 mM HEPES, 5 mM L-Glutamine""
    bao:BAO_0002922 bao:BAO_0000596 ; # "has assay medium" -> "assay medium"
    <http://www.w3.org/1999/02/22-rdf-syntax-ns#type> "0.5% charcoal/dextran treated fetal bovine serum" ; # "material entity assay serum" -> "0.5% charcoal/dextran treated fetal bovine serum"
    bao:BAO_0002923 bao:BAO_0002597 ; # "has assay serum" -> "assay serum"
    bao:BAO_0000212 bao:BAO_0000246 ; # "has assay method" -> "stable transfection"
    bao:BAO_0000550 "Expressing human S1P1 receptor and a cAMP response element-beta lactamase (CRE-BLA) reporter construct" ; # "DNA construct" -> "Expressing human S1P1 receptor and a cAMP response element-beta lactamase (CRE-BLA) reporter construct"
    bao:BAO_0003105 "sphingosine-1-phosphate receptor 1" ; # "has function" -> "sphingosine-1-phosphate receptor 1"
    <http://www.w3.org/1999/02/22-rdf-syntax-ns#type> "1901" ; # "construct gene ID" -> "1901"
    bao:BAO_0002662 bao:BAO_0002157 ; # "has quality" -> "native form"
    bao:BAO_0003105 bao:BAO_00020151 ; # "has function" -> "artificial regulatory region"
    bao:BAO_0003105 "cyclic AMP response element" ; # "has function" -> "cyclic AMP response element"
    bao:BAO_0003105 bao:BAO_0000751 ; # "has function" -> "Beta-lactamase"
    bao:BAO_0003102 bao:BAO_0002656 ; # "has role" -> "reporter gene"
    bao:BAO_0002897 bao:BAO_0000360 ; # "has preparation method" -> "recombinant expression"
    bao:BA0_0090012 bao:BAO_0000751 ; # "has participant" -> "Beta-lactamase"
    bao:BAO_0002000 bao:BAO_0002001 ; # "has measured entity" -> "measured entity"
    bao:BAO_0002857 bao:BAO_0000261 ; # "has signal direction" -> "signal decrease corresponding to inhibition"
    bao:BAO_0000308 bao:BAO_0000923 ; # "has assay kit" -> "GeneBLAzer"
    bao:BAO_0000308 bao:BAO_0000248 ; # "has assay kit" -> "assay Kit"
    bao:BAO_0000737 bao:BAO_0000677 ; # "has manufacturer" -> "Invitrogen"
    bao:BAO_0003102 bao:BAO_0002626 ; # "has role" -> "biologics and screening manufacturer"
    bao:BA0_0090012 bao:BAO_0000176 ; # "has participant" -> "small molecule"
    bao:BAO_0003102 bao:BAO_00020137 ; # "has role" -> "perturbagen"
    bao:BAO_0000212 bao:BAO_0000574 ; # "has assay method" -> "single perturbagen"
    bao:BAO_0000648 bao:BAO_0000733 ; # "compound library" -> "MLSMR library"
    bao:BAO_0002865 bao:BAO_0000701 ; # "uses detection instrument" -> "EnVision Multilabel Reader"
    bao:BAO_0000737 bao:BAO_0000297 ; # "has manufacturer" -> "Perkin Elmer"
    bao:BAO_0003102 bao:BAO_0002628 ; # "has role" -> "instrumentation manufacturer"
    bao:BAO_0002917 "405 nanometer" ; # "has excitation wavelength value" -> "405 nanometer"
    bao:BAO_0002918 "460 nanometer" ; # "has emission wavelength value" -> "460 nanometer"
    bao:BAO_0002918 "535 nanometer" ; # "has emission wavelength value" -> "535 nanometer"
    bao:BAO_0000208 bao:BAO_0000188 ; # "has endpoint" -> "EC50"
    bao:BAO_0000183 <http://purl.org/obo/owl/UO#UO_0000064> ; # "has concentration unit" -> "micromolar"
    <http://www.w3.org/1999/02/22-rdf-syntax-ns#type> "2" ; # "PubChem TID" -> "2"
    bao:BAO_0002787 "10" ; # "has concentration-point number" -> "10"
    bao:BAO_0002845 "3" ; # "has repetition point-number" -> "3"
    bao:BAO_0000196 bao:BAO_0000441 ; # "has mode of action" -> "competitive binding"
    bao:BAO_0002864 bao:BAO_0000533 ; # "has repetition throughput" -> "multiple repetition"
    <http://www.w3.org/1999/02/22-rdf-syntax-ns#type> "mp" ; # "Annotated by" -> "mp"
    .

## all user-curated entries for PubChem assay #467
## see: http://pubchem.ncbi.nlm.nih.gov/rest/pug/assay/aid/467/description/JSON

:AssayPubChem_467
    rdfs:label "Annotations for PubChem Assay ID 467" ;
    rdfs:subClassOf :PubChemAssay ;
    :PubChemAID "467" ;
    :TextDescription
        """A cell line containing the human S1P1 receptor as well as the
        beta-lactamase (BLA) reporter-gene under control of the cyclic AMP
        response element (CRE) promoter was used to measure S1P1 activation.
        Since the S1P1 receptor is a member of Gi/o protein coupled receptor
        family, agonism was measured by adding test compounds in the presence
        of a forskolin challenge. Through stimulation of adenylate cyclase,
        forskolin increases the production of cAMP and therefore the
        transcription of the CRE-BLA reporter gene. S1P1 agonists would
        abrogate this effect; similarly agonism potentiators would increase
        the potency of an S1P1 agonist. Therefore the amount of BLA activity
        was inversely proportional to the concentration of agonist or agonism
        potentiators in the presence of an S1P1 agonist. BLA activity was
        measured with a fluorescent BLA substrate. The primary HTS assay was
        conducted in 1536-well format. All compounds were tested once at a 10
        micromolar final concentration. The assay was conducted in 1536-well
        format. Each compound dilution series was assayed in triplicate. As
        with the primary run, SEW-2871 was used as the positive control. All
        data reported was normalized on a per-plate basis to wells that
        contained cells in the presence of 1 micromolar SEW-2871 (i.e. 100%
        agonist) Vs wells that contained forskolin only (0% agonist).
        Dose-response curves were plotted and fitted to a four parameter
        equation describing a sigmoidal concentration-response curve with
        adjustable baseline using Assay Explorer software by MDL. The
        reported EC50 values are generated from fitted curves by solving for
        x-intercept at the 50% activity level of Y-intercept. In cases where
        the highest concentration tested (95 micromolar) did not result in >
        50% inhibition or where no curve fit was achieved, the EC50 was
        determined manually depending on the observed inhibition at the
        individual concentrations. Compounds with EC50 values of greater than
        10 micromolar were considered inactive, compounds with EC50 equal to
        less than 10 micromolar are considered active. In addition to
        determining the Ec50 values for the #potentiator assay#, Ec50 values
        were also determined for the S1P1 assay in #Agonist# mode as well as
        counterscreened for EC50 values in the parental CHO Cre Bla cell
        line. These three assay results are submitted as individual
        publications. For the S1P1 agonist assay execution, all parameters
        are identical to the #potentiator# assay except test wells only
        include forskolin devoid of the Ec20 concentration of SEW 2871. For
        the parental CHO Cre Bla cell counterscreen assay all parameters were
        again identical to the #potentiator assay except this cell line
        doesn#t express S1P1 and was tested in the presence of 4uM forskolin
        only. Ec50#s for these two assays were plotted using the same
        parameters as above. For the agonist assay, data was normalized to
        the 1micromolar SEW-2871 Vs forskolin only and for the parental cell
        counterscreen, data was normalized to untreated cells Vs forskolin
        treated cells. The activity score was calculated based on pEC50
        values for compounds for which an exact EC50 value was calculated and
        based on the observed pEC50 range, specifically the maximum lower
        limit of the pEC50 value as calculated from the lowest concentration
        for which greater than 50% inhibition is observed. This results in a
        conservative estimate of the activity score for compounds for which
        no exact EC50 value is given while maintaining a reasonable rank
        order of all compounds tested. The assay began by dispensing 4
        microliters of cell suspension to each test well of a 1536 well
        plate. The cells were then allowed to incubate in the plates
        overnight at 37 C in 5% CO2.  The next day, 48 nL of test compound or
        DMSO control was added. One microliter of a mixture of forskolin and
        SEW2871 was dispensed to all compound & control wells at a final
        concentration of 4 micromolar (forskolin#s EC80) and 2 nanomolar
        (SEW2871#s EC20), respectively. Additionally, 48 nL of SEW2871 was
        also added to designated positive control wells to a final
        concentration of 1 micromolar (i.e. its EC100). Plates were then
        incubated at 37 C in 5% CO2 for 4 hrs. After the incubation, 1
        microliter/well of the GeneBLAzer fluorescent substrate mixture
        (Invitrogen LiveBLAzer part#K1085), prepared according to the
        manufacturer#s protocol and containing 200 mM probenicid (Sigma
        part#P8761) was added. After 2 hours of incubation at room
        temperature, plates were read on the EnVision plate reader
        (PerkinElmer Lifesciences, Turku, Finland) at an excitation
        wavelength 405 nm and emission wavelengths of 535 nm & 460 nm. Each
        channel of raw data was corrected by subtracting #background# (i.e.
        wells containing media and substrate only) before the ratio of 460
        nm/535 nm fluorescence emission was calculated. Percent activation
        was calculated from the median ratio of the positive control after
        subtracting the basal signal ratio from the sample well and the
        positive control.""" ;
    bao:BAO_0000541 "449" ; # "is counter assay of" -> "449"
    bao:BAO_0000541 "1044" ; # "is counter assay of" -> "1044"
    bao:BAO_0000210 bao:BAO_0000032 ; # "has assay stage" -> "secondary assay"
    bao:BAO_0001070 bao:BAO_0001064 ; # "has alternate target assay" -> "alternate target assay"
    bao:BAO_0000205 bao:BAO_0000219 ; # "has assay format" -> "cell-based format"
    bao:BAO_0000409 bao:BAO_0000410 ; # "assay measurement type" -> "endpoint assay"
    bao:BAO_0002851 "single parameter" ; # "has assay readout content parametricity" -> "single parameter"
    bao:BA0_0090012 bao:BAO_0000284 ; # "has participant" -> "G protein coupled receptor"
    bao:BAO_0003102 bao:BAO_00020144 ; # "has role" -> "target"
    bao:BAO_0002855 "beta lactamase reporter gene" ; # "is bioassay type of" -> "beta lactamase reporter gene"
    bao:BAO_0000212 bao:BAO_0000125 ; # "has assay method" -> "reporter gene method"
    bao:BAO_0000212 bao:BAO_0000151 ; # "has assay method" -> "beta lactamase induction"
    bao:BAO_0000207 bao:BAO_0000001 ; # "has detection method" -> "fluorescence resonance energy transfer"
    <http://www.w3.org/1999/02/22-rdf-syntax-ns#type> "Agonists of the Sphingosine 1-Phosphate Receptor 1 (S1P1)" ; # "screening campaign name" -> "Agonists of the Sphingosine 1-Phosphate Receptor 1 (S1P1)"
    bao:BAO_0002853 "Dose Response Assays for S1P1 Agonists and Agonism Potentiators - Parental Cell Line Counter Screen 60K MLSMR" ; # "has assay title" -> "Dose Response Assays for S1P1 Agonists and Agonism Potentiators - Parental Cell Line Counter Screen 60K MLSMR"
    bao:BAO_0002854 bao:BAO_0000010 ; # "has bioassay type" -> "functional"
    bao:BAO_0002867 bao:BAO_0000516 ; # "has assay footprint" -> "1536 well plate"
    bao:BAO_0002863 bao:BAO_0000535 ; # "has concentration throughput" -> "multiple concentration"
    bao:BAO_0000109 "37 degree celsius" ; # "has temperature value" -> "37 degree celsius"
    bao:BAO_0002833 "4 hour" ; # "has incubation time value" -> "4 hour"
    bao:BA0_0090012 "SEW2871 1 micromolar" ; # "has participant" -> "SEW2871 1 micromolar"
    bao:BAO_0000740 bao:BAO_0000080 ; # "has assay control" -> "positive control"
    bao:BA0_0090012 "Forskolin EC80 4 micromolar" ; # "has participant" -> "Forskolin EC80 4 micromolar"
    bao:BAO_0000740 bao:BAO_0000079 ; # "has assay control" -> "negative control"
    bao:BAO_0000740 "cell-free wells with media and substrate" ; # "has assay control" -> "cell-free wells with media and substrate"
    bao:BAO_0000740 bao:BAO_0000334 ; # "has assay control" -> "background control"
    <http://www.w3.org/1999/02/22-rdf-syntax-ns#type> "TSRI" ; # "material entity assay provider" -> "TSRI"
    bao:BAO_0003102 bao:BAO_0000027 ; # "has role" -> "assay provider"
    bao:BAO_0002020 bao:BAO_0000373 ; # "has assay phase characteristic" -> "heterogeneous phase"
    bao:BAO_0002000 bao:BAO_0000998 ; # "has measured entity" -> "Probenecid"
    bao:BAO_0003102 <http://purl.obolibrary.org/obo/CHEBI_35222> ; # "has role" -> "inhibitor"
    bao:BAO_0002000 bao:BAO_0000638 ; # "has measured entity" -> "Forskolin"
    bao:BAO_0003102 bao:BAO_00020138 ; # "has role" -> "potentiator"
    bao:BA0_0090012 "Sphingosine 1-phosphate receptor 1" ; # "has participant" -> "Sphingosine 1-phosphate receptor 1"
    bao:BAO_0002004 <http://purl.obolibrary.org/obo/CLO_0002462> ; # "has cell line" -> "CHO-K1 cell"
    <http://www.w3.org/1999/02/22-rdf-syntax-ns#type> "1901" ; # "gene ID" -> "1901"
    <http://www.w3.org/1999/02/22-rdf-syntax-ns#type> "10% v/v heat inactivated bovine growth serum" ; # "material entity culture serum" -> "10% v/v heat inactivated bovine growth serum"
    bao:BAO_0003102 bao:BAO_0002596 ; # "has role" -> "culture serum"
    <http://www.w3.org/1999/02/22-rdf-syntax-ns#type> "\"DMEM with 10% v/v heat inactivated bovine growth serum, 0.1 mM NEAA, 1 mM Sodium Pyruvate, 25 mM HEPES, 5 mM L-Glutamine, and 1x penicillin-streptomycin\"" ; # "material entity culture medium" -> ""DMEM with 10% v/v heat inactivated bovine growth serum, 0.1 mM NEAA, 1 mM Sodium Pyruvate, 25 mM HEPES, 5 mM L-Glutamine, and 1x penicillin-streptomycin""
    bao:BAO_0003102 bao:BAO_0000114 ; # "has role" -> "culture medium"
    bao:BAO_0002922 "\"Phenol red free DMEM with 0.5% charcoal/dextran treated fetal bovine serum, 0.1 mM NEAA, 1 mM sodium pyruvate, 25 mM HEPES, 5 mM L-Glutamine\"" ; # "has assay medium" -> ""Phenol red free DMEM with 0.5% charcoal/dextran treated fetal bovine serum, 0.1 mM NEAA, 1 mM sodium pyruvate, 25 mM HEPES, 5 mM L-Glutamine""
    bao:BAO_0002922 bao:BAO_0000596 ; # "has assay medium" -> "assay medium"
    <http://www.w3.org/1999/02/22-rdf-syntax-ns#type> "0.5% charcoal/dextran treated fetal bovine serum" ; # "material entity assay serum" -> "0.5% charcoal/dextran treated fetal bovine serum"
    bao:BAO_0002923 bao:BAO_0002597 ; # "has assay serum" -> "assay serum"
    bao:BAO_0000212 bao:BAO_0000246 ; # "has assay method" -> "stable transfection"
    bao:BAO_0000550 "Expressing a cAMP response element-beta lactamase (CRE-BLA) reporter construct and lacking S1P1 receptor" ; # "DNA construct" -> "Expressing a cAMP response element-beta lactamase (CRE-BLA) reporter construct and lacking S1P1 receptor"
    bao:BAO_0003105 "sphingosine-1-phosphate receptor 1" ; # "has function" -> "sphingosine-1-phosphate receptor 1"
    bao:BAO_0002921 <http://purl.obolibrary.org/obo/NCBITaxon_9606> ; # "has organism" -> "Homo sapiens"
    <http://www.w3.org/1999/02/22-rdf-syntax-ns#type> "1901" ; # "construct gene ID" -> "1901"
    bao:BAO_0002662 bao:BAO_0002157 ; # "has quality" -> "native form"
    bao:BAO_0003105 bao:BAO_00020151 ; # "has function" -> "artificial regulatory region"
    bao:BAO_0003105 "cyclic AMP response element" ; # "has function" -> "cyclic AMP response element"
    bao:BAO_0003105 bao:BAO_0000751 ; # "has function" -> "Beta-lactamase"
    bao:BAO_0003102 bao:BAO_0002656 ; # "has role" -> "reporter gene"
    bao:BAO_0002897 bao:BAO_0000360 ; # "has preparation method" -> "recombinant expression"
    bao:BA0_0090012 bao:BAO_0000751 ; # "has participant" -> "Beta-lactamase"
    bao:BAO_0002000 bao:BAO_0002001 ; # "has measured entity" -> "measured entity"
    bao:BAO_0002857 bao:BAO_0000261 ; # "has signal direction" -> "signal decrease corresponding to inhibition"
    bao:BAO_0000308 bao:BAO_0000923 ; # "has assay kit" -> "GeneBLAzer"
    bao:BAO_0000308 bao:BAO_0000248 ; # "has assay kit" -> "assay Kit"
    bao:BAO_0000737 bao:BAO_0000677 ; # "has manufacturer" -> "Invitrogen"
    bao:BAO_0003102 bao:BAO_0002626 ; # "has role" -> "biologics and screening manufacturer"
    bao:BA0_0090012 bao:BAO_0000176 ; # "has participant" -> "small molecule"
    bao:BAO_0003102 bao:BAO_00020137 ; # "has role" -> "perturbagen"
    bao:BAO_0000212 bao:BAO_0000574 ; # "has assay method" -> "single perturbagen"
    bao:BAO_0002865 bao:BAO_0000701 ; # "uses detection instrument" -> "EnVision Multilabel Reader"
    bao:BAO_0000737 bao:BAO_0000297 ; # "has manufacturer" -> "Perkin Elmer"
    bao:BAO_0003102 bao:BAO_0002628 ; # "has role" -> "instrumentation manufacturer"
    bao:BAO_0002917 "405 nanometer" ; # "has excitation wavelength value" -> "405 nanometer"
    bao:BAO_0002918 "460 nanometer" ; # "has emission wavelength value" -> "460 nanometer"
    bao:BAO_0002918 "535 nanometer" ; # "has emission wavelength value" -> "535 nanometer"
    bao:BAO_0000208 bao:BAO_0000188 ; # "has endpoint" -> "EC50"
    bao:BAO_0000183 <http://purl.org/obo/owl/UO#UO_0000064> ; # "has concentration unit" -> "micromolar"
    <http://www.w3.org/1999/02/22-rdf-syntax-ns#type> "2" ; # "PubChem TID" -> "2"
    bao:BAO_0002787 "10" ; # "has concentration-point number" -> "10"
    bao:BAO_0002845 "3" ; # "has repetition point-number" -> "3"
    bao:BAO_0000196 bao:BAO_0000441 ; # "has mode of action" -> "competitive binding"
    bao:BAO_0002864 bao:BAO_0000533 ; # "has repetition throughput" -> "multiple repetition"
    <http://www.w3.org/1999/02/22-rdf-syntax-ns#type> "mp" ; # "Annotated by" -> "mp"
    .

## all user-curated entries for PubChem assay #468
## see: http://pubchem.ncbi.nlm.nih.gov/rest/pug/assay/aid/468/description/JSON

:AssayPubChem_468
    rdfs:label "Annotations for PubChem Assay ID 468" ;
    rdfs:subClassOf :PubChemAssay ;
    :PubChemAID "468" ;
    :TextDescription
        """A cell line containing the human S1P1 receptor as well as the
        beta-lactamase (BLA) reporter-gene under control of the cyclic AMP
        response element (CRE) promoter was used to measure S1P1 activation.
        Since the S1P1 receptor is a member of Gi/o protein coupled receptor
        family, agonism was measured by adding test compounds in the presence
        of a forskolin challenge. Through stimulation of adenylate cyclase,
        forskolin increases the production of cAMP and therefore the
        transcription of the CRE-BLA reporter gene. S1P1 agonists would
        abrogate this effect; similarly agonism potentiators would increase
        the potency of an S1P1 agonist. Therefore the amount of BLA activity
        was inversely proportional to the concentration of agonist or agonism
        potentiators in the presence of an S1P1 agonist. BLA activity was
        measured with a fluorescent BLA substrate. The primary HTS assay was
        conducted in 1536-well format. All compounds were tested once at a 10
        micromolar final concentration. The assay was conducted in 1536-well
        format. Each compound dilution series was assayed in triplicate. As
        with the primary run, SEW-2871 was used as the positive control. All
        data reported was normalized on a per-plate basis to wells that
        contained cells in the presence of 1 micromolar SEW-2871 (i.e. 100%
        agonist) Vs wells that contained forskolin only (0% agonist).
        Dose-response curves were plotted and fitted to a four parameter
        equation describing a sigmoidal concentration-response curve with
        adjustable baseline using Assay Explorer software by MDL. The
        reported EC50 values are generated from fitted curves by solving for
        x-intercept at the 50% activity level of Y-intercept. In cases where
        the highest concentration tested (95 micromolar) did not result in >
        50% inhibition or where no curve fit was achieved, the EC50 was
        determined manually depending on the observed inhibition at the
        individual concentrations. Compounds with EC50 values of greater than
        10 micromolar were considered inactive, compounds with EC50 equal to
        less than 10 micromolar are considered active. In addition to
        determining the Ec50 values for the #potentiator assay#, Ec50 values
        were also determined for the S1P1 assay in #Agonist# mode as well as
        counterscreened for EC50 values in the parental CHO Cre Bla cell
        line. These three assay results are submitted as individual
        publications. For the S1P1 agonist assay execution, all parameters
        are identical to the #potentiator# assay except test wells only
        include forskolin devoid of the Ec20 concentration of SEW 2871. For
        the parental CHO Cre Bla cell counterscreen assay all parameters were
        again identical to the #potentiator assay except this cell line
        doesn#t express S1P1 and was tested in the presence of 4uM forskolin
        only. Ec50#s for these two assays were plotted using the same
        parameters as above. For the agonist assay, data was normalized to
        the 1micromolar SEW-2871 Vs forskolin only and for the parental cell
        counterscreen, data was normalized to untreated cells Vs forskolin
        treated cells. The activity score was calculated based on pEC50
        values for compounds for which an exact EC50 value was calculated and
        based on the observed pEC50 range, specifically the maximum lower
        limit of the pEC50 value as calculated from the lowest concentration
        for which greater than 50% inhibition is observed. This results in a
        conservative estimate of the activity score for compounds for which
        no exact EC50 value is given while maintaining a reasonable rank
        order of all compounds tested. For these dose response assays, one of
        two cell lines was used. The S1P-1 "potentiator" and agonist assays
        used a Chinese Hamster Ovary (CHO) cell line stably transfected with
        human S1P1 receptor (pcDNA3.1-S1P1) and a cyclic AMP response element
        (CRE) reporter construct. The "parental" counter screen dose response
        assay used a CHO Cre Bla cell line (Invitrogen part#K1129). All cells
        were cultured in T-175 cm2 Corning flasks (part#431080) at 37 degrees
        C and 95% RH. The growth media consisted of Dulbecco#s Modified
        Eagle#s Media (Invitrogen part#11965-092) containing 10% v/v heat
        inactivated bovine growth serum (Hyclone part#SH30541.03), 0.1 mM
        NEAA (Invitrogen part#1114-050), 1 mM Sodium Pyruvate (Invitrogen
        part#11360-070), 25 mM HEPES (Invitrogen part#15630-080), 5 mM
        L-Glutamine (Invitrogen part#25030-081), and 1x
        penicillin-streptomycin (Invitrogen part#15140-122).For the parental
        cell line no selection antibiotic was used but for the S1P1
        transformed cells 2 mg/ml Geneticin (Invitrogen part#10131-027) was
        used. Prior to assay, cells were suspended to a concentration of 1.25
        million/milliliter in phenol red free Dulbecco#s Modified Eagle#s
        Media (Invitrogen part#21063-029) containing 0.5% charcoal/dextran
        treated fetal bovine serum (Hyclone part#SH30068.03), 0.1 mM NEAA, 1
        mM Sodium Pyruvate, 25mM HEPES, and 5mM L-Glutamine. The assay began
        by dispensing 4 microliters of cell suspension to each test well of a
        1536 well plate. The cells were then allowed to incubate in the
        plates overnight at 37 C in 5% CO2.  The next day, 48 nL of test
        compound or DMSO control was added. One microliter of a mixture of
        forskolin and SEW2871 was dispensed to all compound & control wells
        at a final concentration of 4 micromolar (forskolin#s EC80) and 2
        nanomolar (SEW2871#s EC20), respectively. Additionally, 48 nL of
        SEW2871 was also added to designated positive control wells to a
        final concentration of 1 micromolar (i.e. its EC100). Plates were
        then incubated at 37 C in 5% CO2 for 4 hrs. After the incubation, 1
        microliter/well of the GeneBLAzer fluorescent substrate mixture
        (Invitrogen LiveBLAzer part#K1085), prepared according to the
        manufacturer#s protocol and containing 200 mM probenicid (Sigma
        part#P8761) was added. After 2 hours of incubation at room
        temperature, plates were read on the EnVision plate reader
        (PerkinElmer Lifesciences, Turku, Finland) at an excitation
        wavelength 405 nm and emission wavelengths of 535 nm & 460 nm. Each
        channel of raw data was corrected by subtracting #background# (i.e.
        wells containing media and substrate only) before the ratio of 460
        nm/535 nm fluorescence emission was calculated. Percent activation
        was calculated from the median ratio of the positive control after
        subtracting the basal signal ratio from the sample well and the
        positive control.""" ;
    bao:BAO_0000540 "449" ; # "is confirmatory assay of" -> "449"
    bao:BAO_0000540 "1044" ; # "is confirmatory assay of" -> "1044"
    bao:BAO_0000809 bao:BAO_0000030 ; # "has confirmatory assay" -> "confirmatory assay"
    bao:BAO_0000205 bao:BAO_0000219 ; # "has assay format" -> "cell-based format"
    bao:BAO_0000409 bao:BAO_0000410 ; # "assay measurement type" -> "endpoint assay"
    bao:BAO_0002851 "single parameter" ; # "has assay readout content parametricity" -> "single parameter"
    bao:BA0_0090012 bao:BAO_0000284 ; # "has participant" -> "G protein coupled receptor"
    bao:BAO_0003102 bao:BAO_00020144 ; # "has role" -> "target"
    bao:BAO_0002855 "beta lactamase reporter gene" ; # "is bioassay type of" -> "beta lactamase reporter gene"
    bao:BAO_0000212 bao:BAO_0000125 ; # "has assay method" -> "reporter gene method"
    bao:BAO_0000212 bao:BAO_0000151 ; # "has assay method" -> "beta lactamase induction"
    bao:BAO_0000207 bao:BAO_0000001 ; # "has detection method" -> "fluorescence resonance energy transfer"
    <http://www.w3.org/1999/02/22-rdf-syntax-ns#type> "Agonists of the Sphingosine 1-Phosphate Receptor 1 (S1P1)" ; # "screening campaign name" -> "Agonists of the Sphingosine 1-Phosphate Receptor 1 (S1P1)"
    bao:BAO_0002853 "Dose Response Assays for S1P1 Agonists and Agonism Potentiators - Agonist Assay 60K MLSMR" ; # "has assay title" -> "Dose Response Assays for S1P1 Agonists and Agonism Potentiators - Agonist Assay 60K MLSMR"
    bao:BAO_0002854 bao:BAO_0000010 ; # "has bioassay type" -> "functional"
    bao:BAO_0002867 bao:BAO_0000516 ; # "has assay footprint" -> "1536 well plate"
    bao:BAO_0002863 bao:BAO_0000535 ; # "has concentration throughput" -> "multiple concentration"
    bao:BAO_0000109 "37 degree celsius" ; # "has temperature value" -> "37 degree celsius"
    bao:BAO_0002833 "4 hour" ; # "has incubation time value" -> "4 hour"
    bao:BA0_0090012 "SEW2871 1 micromolar" ; # "has participant" -> "SEW2871 1 micromolar"
    bao:BAO_0000740 bao:BAO_0000080 ; # "has assay control" -> "positive control"
    bao:BA0_0090012 "Forskolin EC80 4 micromolar" ; # "has participant" -> "Forskolin EC80 4 micromolar"
    bao:BAO_0000740 bao:BAO_0000079 ; # "has assay control" -> "negative control"
    bao:BAO_0000740 "cell-free wells with media and substrate" ; # "has assay control" -> "cell-free wells with media and substrate"
    bao:BAO_0000740 bao:BAO_0000334 ; # "has assay control" -> "background control"
    <http://www.w3.org/1999/02/22-rdf-syntax-ns#type> "TSRI" ; # "material entity assay provider" -> "TSRI"
    bao:BAO_0003102 bao:BAO_0000027 ; # "has role" -> "assay provider"
    bao:BAO_0002020 bao:BAO_0000373 ; # "has assay phase characteristic" -> "heterogeneous phase"
    bao:BAO_0002000 bao:BAO_0000998 ; # "has measured entity" -> "Probenecid"
    bao:BAO_0003102 <http://purl.obolibrary.org/obo/CHEBI_35222> ; # "has role" -> "inhibitor"
    bao:BAO_0002000 bao:BAO_0000638 ; # "has measured entity" -> "Forskolin"
    bao:BAO_0003102 bao:BAO_00020138 ; # "has role" -> "potentiator"
    bao:BA0_0090012 "Sphingosine 1-phosphate receptor 1" ; # "has participant" -> "Sphingosine 1-phosphate receptor 1"
    bao:BAO_0002004 <http://purl.obolibrary.org/obo/CLO_0002462> ; # "has cell line" -> "CHO-K1 cell"
    bao:BAO_0002921 <http://purl.obolibrary.org/obo/NCBITaxon_9606> ; # "has organism" -> "Homo sapiens"
    <http://www.w3.org/1999/02/22-rdf-syntax-ns#type> "P21453" ; # "uniprot ID" -> "P21453"
    <http://www.w3.org/1999/02/22-rdf-syntax-ns#type> "9606" ; # "NCBI taxonomy ID" -> "9606"
    <http://www.w3.org/1999/02/22-rdf-syntax-ns#type> "10% v/v heat inactivated bovine growth serum" ; # "material entity culture serum" -> "10% v/v heat inactivated bovine growth serum"
    bao:BAO_0003102 bao:BAO_0002596 ; # "has role" -> "culture serum"
    <http://www.w3.org/1999/02/22-rdf-syntax-ns#type> "\"DMEM with 10% v/v heat inactivated bovine growth serum, 0.1 mM NEAA, 1 mM Sodium Pyruvate, 25 mM HEPES, 5 mM L-Glutamine, and 1x penicillin-streptomycin\"" ; # "material entity culture medium" -> ""DMEM with 10% v/v heat inactivated bovine growth serum, 0.1 mM NEAA, 1 mM Sodium Pyruvate, 25 mM HEPES, 5 mM L-Glutamine, and 1x penicillin-streptomycin""
    bao:BAO_0003102 bao:BAO_0000114 ; # "has role" -> "culture medium"
    bao:BAO_0002922 "\"Phenol red free DMEM with 0.5% charcoal/dextran treated fetal bovine serum, 0.1 mM NEAA, 1 mM sodium pyruvate, 25 mM HEPES, 5 mM L-Glutamine\"" ; # "has assay medium" -> ""Phenol red free DMEM with 0.5% charcoal/dextran treated fetal bovine serum, 0.1 mM NEAA, 1 mM sodium pyruvate, 25 mM HEPES, 5 mM L-Glutamine""
    bao:BAO_0002922 bao:BAO_0000596 ; # "has assay medium" -> "assay medium"
    <http://www.w3.org/1999/02/22-rdf-syntax-ns#type> "0.5% charcoal/dextran treated fetal bovine serum" ; # "material entity assay serum" -> "0.5% charcoal/dextran treated fetal bovine serum"
    bao:BAO_0002923 bao:BAO_0002597 ; # "has assay serum" -> "assay serum"
    bao:BAO_0000212 bao:BAO_0000246 ; # "has assay method" -> "stable transfection"
    bao:BAO_0000550 "Expressing human S1P1 receptor and a cAMP response element-beta lactamase (CRE-BLA) reporter construct" ; # "DNA construct" -> "Expressing human S1P1 receptor and a cAMP response element-beta lactamase (CRE-BLA) reporter construct"
    bao:BAO_0003105 "sphingosine-1-phosphate receptor 1" ; # "has function" -> "sphingosine-1-phosphate receptor 1"
    <http://www.w3.org/1999/02/22-rdf-syntax-ns#type> "1901" ; # "construct gene ID" -> "1901"
    bao:BAO_0002662 bao:BAO_0002157 ; # "has quality" -> "native form"
    bao:BAO_0003105 bao:BAO_00020151 ; # "has function" -> "artificial regulatory region"
    bao:BAO_0003105 "cyclic AMP response element" ; # "has function" -> "cyclic AMP response element"
    bao:BAO_0003105 bao:BAO_0000751 ; # "has function" -> "Beta-lactamase"
    bao:BAO_0003102 bao:BAO_0002656 ; # "has role" -> "reporter gene"
    bao:BAO_0002897 bao:BAO_0000360 ; # "has preparation method" -> "recombinant expression"
    bao:BA0_0090012 bao:BAO_0000751 ; # "has participant" -> "Beta-lactamase"
    bao:BAO_0002000 bao:BAO_0002001 ; # "has measured entity" -> "measured entity"
    bao:BAO_0002857 bao:BAO_0000261 ; # "has signal direction" -> "signal decrease corresponding to inhibition"
    bao:BAO_0000308 bao:BAO_0000923 ; # "has assay kit" -> "GeneBLAzer"
    bao:BAO_0000308 bao:BAO_0000248 ; # "has assay kit" -> "assay Kit"
    bao:BAO_0000737 bao:BAO_0000677 ; # "has manufacturer" -> "Invitrogen"
    bao:BAO_0003102 bao:BAO_0002626 ; # "has role" -> "biologics and screening manufacturer"
    bao:BA0_0090012 bao:BAO_0000176 ; # "has participant" -> "small molecule"
    bao:BAO_0003102 bao:BAO_00020137 ; # "has role" -> "perturbagen"
    bao:BAO_0000212 bao:BAO_0000574 ; # "has assay method" -> "single perturbagen"
    bao:BAO_0000648 bao:BAO_0000733 ; # "compound library" -> "MLSMR library"
    bao:BAO_0002865 bao:BAO_0000701 ; # "uses detection instrument" -> "EnVision Multilabel Reader"
    bao:BAO_0000737 bao:BAO_0000297 ; # "has manufacturer" -> "Perkin Elmer"
    bao:BAO_0003102 bao:BAO_0002628 ; # "has role" -> "instrumentation manufacturer"
    bao:BAO_0002917 "405 nanometer" ; # "has excitation wavelength value" -> "405 nanometer"
    bao:BAO_0002918 "460 nanometer" ; # "has emission wavelength value" -> "460 nanometer"
    bao:BAO_0002918 "535 nanometer" ; # "has emission wavelength value" -> "535 nanometer"
    bao:BAO_0000208 bao:BAO_0000188 ; # "has endpoint" -> "EC50"
    bao:BAO_0000183 <http://purl.org/obo/owl/UO#UO_0000064> ; # "has concentration unit" -> "micromolar"
    <http://www.w3.org/1999/02/22-rdf-syntax-ns#type> "2" ; # "PubChem TID" -> "2"
    bao:BAO_0002787 "10" ; # "has concentration-point number" -> "10"
    bao:BAO_0002845 "3" ; # "has repetition point-number" -> "3"
    bao:BAO_0000196 bao:BAO_0000441 ; # "has mode of action" -> "competitive binding"
    bao:BAO_0002864 bao:BAO_0000533 ; # "has repetition throughput" -> "multiple repetition"
    <http://www.w3.org/1999/02/22-rdf-syntax-ns#type> "mp" ; # "Annotated by" -> "mp"
    .

## all user-curated entries for PubChem assay #484
## see: http://pubchem.ncbi.nlm.nih.gov/rest/pug/assay/aid/484/description/JSON

:AssayPubChem_484
    rdfs:label "Annotations for PubChem Assay ID 484" ;
    rdfs:subClassOf :PubChemAssay ;
    :PubChemAID "484" ;
    :TextDescription
        """ As with the primary HTS assay, the same cell line containing the
        human S1P3 receptor as well as the beta-lactamase (BLA) reporter-gene
        under control of the nuclear factor of activated T-cells (NFAT)
        promoter was used to measure S1P3 antagonism. When the S1P3 receptor
        was stimulated by S1P agonist, transcription of the NFAT-BLA gene
        occurred via a G-alpha-16 protein coupled signaling cascade. The
        amount of BLA activity was proportional to the concentration of
        agonist. In this assay, in order to measure antagonist activity, test
        wells containing cells were treated with the Ec80 of the agonist S1P
        which was 800nM. BLA activity was measured with a fluorescent BLA
        substrate. In this experiment, 209 compounds that passed hit
        selection criteria, were tested for individual IC50 determination.
        Compounds that were unavailable for "hit picking" were not followed
        up on. The compounds were "hit-picked" at a 10 millimolar
        concentration in DMSO and further serially diluted nine times at
        three fold-dilutions for a total of 10 different compound
        concentrations . Each compound dilution series was assayed in
        triplicate. The entire campaign was run with the Ec80 of S1P as the
        negative control (0% Inhibition) Vs basal cells as the positive
        control (100% inhibition). All data reported was normalized on a
        per-plate basis to wells that contained cells in the presence of
        media only; i.e. 0% activation which should be concordant with 100%
        inhibition. The assay was conducted in 1536-well format.
        Dose-response curves were plotted and fitted to a four parameter
        equation describing a sigmoidal concentration-response curve with
        adjustable baseline using Assay Explorer software by MDL. The
        reported IC50 values are generated from fitted curves by solving for
        x-intercept at the 50% activity level of Y-intercept. In cases where
        the highest concentration tested (49.8 micromolar) did not result in
        > 50% inhibition or where no curve fit was achieved, the IC50 was
        determined manually depending on the observed inhibition at the
        individual concentrations. Compounds with IC50 values of greater than
        10 micromolar were considered inactive, compounds with IC50 equal to
        less than 10 micromolar are considered active. The activity score was
        calculated based on pIC50 values for compounds for which an exact
        IC50 value was calculated and based on the observed pIC50 range,
        specifically the maximum lower limit of the pIC50 value as calculated
        from the lowest concentration for which greater than 50% inhibition
        is observed. This results in a conservative estimate of the activity
        score for compounds for which no exact IC50 value is given while
        maintaining a reasonable rank order of all compounds tested. For all
        assays, a Chinese Hamster Ovary (CHO) cell line stably transfected
        with human S1P3 receptor, nuclear factor of activated T-cell-beta
        lactamase (NFAT-BLA) reporter construct and the G-alpha-16 pathway
        coupling protein was used. Cells were cultured in T-175 sq cm Corning
        flasks (part 431080) at 37 deg C and 95% RH. The growth media
        consisted of Dulbecco's Modified Eagle's Media (Invitrogen, part
        11965-092) containing 10% v/v heat inactivated bovine growth serum
        (Hyclone, part SH30541.03), 0.1 mM NEAA (Invitrogen, part 1114-050),
        1 mM Sodium Pyruvate (Invitrogen, part 11360-070), 25 mM HEPES
        (Invitrogen, part 15630-080), 5 mM L-Glutamine (Invitrogen, part
        25030-081), 2 mg/mL Geneticin (Invitrogen, part 10131-027), 0.2 mg/mL
        Hygromycin B (Invitrogen, part 10687-010) and 1x
        penicillin-streptomycin (Invitrogen, part 15140-122). Prior to the
        assay, cells were suspended to a concentration of 1.25
        million/milliliter in phenol red free Dulbecco's Modified Eagle's
        Media (Invitrogen, part 21063-029) containing 0.5% charcoal/dextran
        treated fetal bovine serum (Hyclone, part SH30068.03), 0.1 mM NEAA, 1
        mM Sodium Pyruvate, 25 mM HEPES, and 5 mM L-Glutamine. The assay
        began by dispensing 4 microliters of cell suspension to each test
        well of a 1536 well plate. The cells were then allowed to incubate in
        the plates overnight at 37 deg C in 5% CO2. The next day, 25 nL of
        test compound or DMSO control was added. One microliter of S1P [Ec80]
        was added to test wells and was also added to the appropriate
        negative control wells to a final concentration of 0.8 micromolar.
        Plates were then incubated at 37 deg C in 5% CO2 for 4 hrs. After the
        incubation, 1 microliter/well of the GeneBLAzer's fluorescent
        substrate mixture (Invitrogen, LiveBLAzer, part K1085), prepared
        according to the manufacturer's protocol and containing 200 mM
        probenicid (Sigma, part P8761) was added. After 2 hours of incubation
        at room temperature, plates were read on the EnVision plate reader
        (PerkinElmer Lifesciences, Turku, Finland) at an excitation
        wavelength 405 nm and emission wavelengths of 535 nm & 460 nm. Each
        channel of raw data was corrected by subtracting "background" (i.e.
        wells containing media and substrate only) before the ratio of 460
        nm/535 nm fluorescence emission was calculated. Percent inhibition
        was calculated from the median ratio of the positive control after
        subtracting the negative control signal ratio from the sample well
        and the positive control.""" ;
    bao:BAO_0000540 "485" ; # "is confirmatory assay of" -> "485"
    bao:BAO_0000812 "1820" ; # "has summary assay" -> "1820"
    bao:BAO_0000809 bao:BAO_0000030 ; # "has confirmatory assay" -> "confirmatory assay"
    bao:BAO_0000205 bao:BAO_0000219 ; # "has assay format" -> "cell-based format"
    bao:BAO_0000409 bao:BAO_0000410 ; # "assay measurement type" -> "endpoint assay"
    bao:BAO_0002851 "single parameter" ; # "has assay readout content parametricity" -> "single parameter"
    bao:BA0_0090012 bao:BAO_0000284 ; # "has participant" -> "G protein coupled receptor"
    bao:BAO_0003102 bao:BAO_00020144 ; # "has role" -> "target"
    bao:BAO_0002855 "beta lactamase reporter gene" ; # "is bioassay type of" -> "beta lactamase reporter gene"
    bao:BAO_0000212 bao:BAO_0000125 ; # "has assay method" -> "reporter gene method"
    bao:BAO_0000212 bao:BAO_0000151 ; # "has assay method" -> "beta lactamase induction"
    bao:BAO_0000207 bao:BAO_0000001 ; # "has detection method" -> "fluorescence resonance energy transfer"
    <http://www.w3.org/1999/02/22-rdf-syntax-ns#type> "Antagonists of the Sphingosine 1-Phosphate Receptor 3 (S1P3)" ; # "screening campaign name" -> "Antagonists of the Sphingosine 1-Phosphate Receptor 3 (S1P3)"
    bao:BAO_0002853 "Dose Response Assay for S1P3 Antagonists" ; # "has assay title" -> "Dose Response Assay for S1P3 Antagonists"
    bao:BAO_0002854 bao:BAO_0000010 ; # "has bioassay type" -> "functional"
    bao:BAO_0002867 bao:BAO_0000516 ; # "has assay footprint" -> "1536 well plate"
    bao:BAO_0002863 bao:BAO_0000535 ; # "has concentration throughput" -> "multiple concentration"
    bao:BAO_0000109 "37 degree celsius" ; # "has temperature value" -> "37 degree celsius"
    bao:BAO_0002833 "4 hour" ; # "has incubation time value" -> "4 hour"
    bao:BA0_0090012 bao:BAO_0000118 ; # "has participant" -> "DMSO"
    bao:BAO_0000740 bao:BAO_0000080 ; # "has assay control" -> "positive control"
    bao:BA0_0090012 "Sphingosine 1-phosphate EC80" ; # "has participant" -> "Sphingosine 1-phosphate EC80"
    bao:BAO_0000740 bao:BAO_0000079 ; # "has assay control" -> "negative control"
    bao:BAO_0000740 "cell-free wells with media and substrate" ; # "has assay control" -> "cell-free wells with media and substrate"
    bao:BAO_0000740 bao:BAO_0000334 ; # "has assay control" -> "background control"
    <http://www.w3.org/1999/02/22-rdf-syntax-ns#type> "TSRI" ; # "material entity assay provider" -> "TSRI"
    bao:BAO_0003102 bao:BAO_0000027 ; # "has role" -> "assay provider"
    bao:BAO_0002020 bao:BAO_0000373 ; # "has assay phase characteristic" -> "heterogeneous phase"
    bao:BAO_0000118 "5.00%" ; # "DMSO" -> "5.00%"
    bao:BAO_0002000 bao:BAO_0000998 ; # "has measured entity" -> "Probenecid"
    bao:BAO_0003102 <http://purl.obolibrary.org/obo/CHEBI_35222> ; # "has role" -> "inhibitor"
    bao:BAO_0002000 "Sphingosine-1-phosphate" ; # "has measured entity" -> "Sphingosine-1-phosphate"
    bao:BAO_0003102 bao:BAO_00020138 ; # "has role" -> "potentiator"
    bao:BA0_0090012 "Sphingosine 1-phosphate receptor 3" ; # "has participant" -> "Sphingosine 1-phosphate receptor 3"
    bao:BAO_0002004 <http://purl.obolibrary.org/obo/CLO_0002421> ; # "has cell line" -> "CHO cell"
    bao:BAO_0002921 <http://purl.obolibrary.org/obo/NCBITaxon_9606> ; # "has organism" -> "Homo sapiens"
    <http://www.w3.org/1999/02/22-rdf-syntax-ns#type> "Q99500" ; # "uniprot ID" -> "Q99500"
    <http://www.w3.org/1999/02/22-rdf-syntax-ns#type> "9606" ; # "NCBI taxonomy ID" -> "9606"
    <http://www.w3.org/1999/02/22-rdf-syntax-ns#type> "10% v/v heat inactivated bovine growth serum" ; # "material entity culture serum" -> "10% v/v heat inactivated bovine growth serum"
    bao:BAO_0003102 bao:BAO_0002596 ; # "has role" -> "culture serum"
    <http://www.w3.org/1999/02/22-rdf-syntax-ns#type> "\"DMEM with 10% v/v heat inactivated bovine growth serum, 0.1 mM NEAA, 1 mM Sodium Pyruvate, 25 mM HEPES, 5 mM L-Glutamine, 2 mg/ml Geneticin, 0.2 mg/ml Hygromycin B and 1x penicillin-streptomycin\"" ; # "material entity culture medium" -> ""DMEM with 10% v/v heat inactivated bovine growth serum, 0.1 mM NEAA, 1 mM Sodium Pyruvate, 25 mM HEPES, 5 mM L-Glutamine, 2 mg/ml Geneticin, 0.2 mg/ml Hygromycin B and 1x penicillin-streptomycin""
    bao:BAO_0003102 bao:BAO_0000114 ; # "has role" -> "culture medium"
    bao:BAO_0002922 "\"Phenol red free DMEM with 0.5% charcoal/dextran treated fetal bovine serum, 0.1 mM NEAA, 1 mM sodium pyruvate, 25 mM HEPES, 5 mM L-Glutamine\"" ; # "has assay medium" -> ""Phenol red free DMEM with 0.5% charcoal/dextran treated fetal bovine serum, 0.1 mM NEAA, 1 mM sodium pyruvate, 25 mM HEPES, 5 mM L-Glutamine""
    bao:BAO_0002922 bao:BAO_0000596 ; # "has assay medium" -> "assay medium"
    <http://www.w3.org/1999/02/22-rdf-syntax-ns#type> "0.5% charcoal/dextran treated fetal bovine serum" ; # "material entity assay serum" -> "0.5% charcoal/dextran treated fetal bovine serum"
    bao:BAO_0002923 bao:BAO_0002597 ; # "has assay serum" -> "assay serum"
    bao:BAO_0000212 bao:BAO_0000246 ; # "has assay method" -> "stable transfection"
    bao:BAO_0000550 "Expressing human S1P3 receptor and a beta-lactamase (BLA) reporter gene under the control of a NFAT promoter" ; # "DNA construct" -> "Expressing human S1P3 receptor and a beta-lactamase (BLA) reporter gene under the control of a NFAT promoter"
    bao:BAO_0003105 "sphingosine-1-phosphate receptor 3" ; # "has function" -> "sphingosine-1-phosphate receptor 3"
    <http://www.w3.org/1999/02/22-rdf-syntax-ns#type> "1903" ; # "construct gene ID" -> "1903"
    bao:BAO_0002662 bao:BAO_0002157 ; # "has quality" -> "native form"
    bao:BAO_0003105 bao:BAO_00020151 ; # "has function" -> "artificial regulatory region"
    bao:BAO_0003105 "Nuclear factor of activated T-cells" ; # "has function" -> "Nuclear factor of activated T-cells"
    bao:BAO_0003105 bao:BAO_0000751 ; # "has function" -> "Beta-lactamase"
    bao:BAO_0003102 bao:BAO_0002656 ; # "has role" -> "reporter gene"
    bao:BAO_0002897 bao:BAO_0000360 ; # "has preparation method" -> "recombinant expression"
    bao:BA0_0090012 bao:BAO_0000751 ; # "has participant" -> "Beta-lactamase"
    bao:BAO_0002000 bao:BAO_0002001 ; # "has measured entity" -> "measured entity"
    bao:BAO_0002857 bao:BAO_0000261 ; # "has signal direction" -> "signal decrease corresponding to inhibition"
    bao:BAO_0000308 bao:BAO_0000923 ; # "has assay kit" -> "GeneBLAzer"
    bao:BAO_0000308 bao:BAO_0000248 ; # "has assay kit" -> "assay Kit"
    bao:BAO_0000737 bao:BAO_0000677 ; # "has manufacturer" -> "Invitrogen"
    bao:BAO_0003102 bao:BAO_0002626 ; # "has role" -> "biologics and screening manufacturer"
    bao:BA0_0090012 bao:BAO_0000176 ; # "has participant" -> "small molecule"
    bao:BAO_0003102 bao:BAO_00020137 ; # "has role" -> "perturbagen"
    bao:BAO_0000212 bao:BAO_0000574 ; # "has assay method" -> "single perturbagen"
    bao:BAO_0002865 bao:BAO_0000701 ; # "uses detection instrument" -> "EnVision Multilabel Reader"
    bao:BAO_0000737 bao:BAO_0000297 ; # "has manufacturer" -> "Perkin Elmer"
    bao:BAO_0003102 bao:BAO_0002628 ; # "has role" -> "instrumentation manufacturer"
    bao:BAO_0002917 "405 nanometer" ; # "has excitation wavelength value" -> "405 nanometer"
    bao:BAO_0002918 "460 nanometer" ; # "has emission wavelength value" -> "460 nanometer"
    bao:BAO_0002918 "535 nanometer" ; # "has emission wavelength value" -> "535 nanometer"
    bao:BAO_0000208 bao:BAO_0000190 ; # "has endpoint" -> "IC50"
    bao:BAO_0000183 <http://purl.org/obo/owl/UO#UO_0000064> ; # "has concentration unit" -> "micromolar"
    <http://www.w3.org/1999/02/22-rdf-syntax-ns#type> "2" ; # "PubChem TID" -> "2"
    bao:BAO_0002787 "10" ; # "has concentration-point number" -> "10"
    bao:BAO_0002845 "3" ; # "has repetition point-number" -> "3"
    bao:BAO_0000196 bao:BAO_0000441 ; # "has mode of action" -> "competitive binding"
    bao:BAO_0002864 bao:BAO_0000533 ; # "has repetition throughput" -> "multiple repetition"
    <http://www.w3.org/1999/02/22-rdf-syntax-ns#type> "mp" ; # "Annotated by" -> "mp"
    .

## all user-curated entries for PubChem assay #485
## see: http://pubchem.ncbi.nlm.nih.gov/rest/pug/assay/aid/485/description/JSON

:AssayPubChem_485
    rdfs:label "Annotations for PubChem Assay ID 485" ;
    rdfs:subClassOf :PubChemAssay ;
    :PubChemAID "485" ;
    :TextDescription
        """The purpose of this assay is to determine the ability of compounds to
        inhibit S1P3 activation. In this assay, a CHO cell line containing
        human S1P3 and the beta-lactamase (BLA) reporter-gene under control
        of the nuclear factor of activated T-cells (NFAT) promoter was used
        to measure S1P3 antagonism by test compound. Stimulation of S1P3 by
        S1P induces transcription of NFAT-BLA via a G-alpha16 protein coupled
        signaling cascade, and an increase in BLA activity. BLA activity is
        measured using a fluorescent BLA substrate. As designed, a compound
        that acts as a S1P3 antagonist will decrease well fluorescence.
        Compounds were tested in singlicate. Cells were routinely cultured in
        T-175 sq cm flasks at 37 degrees C and 95% relative humidity (RH).
        The growth media consisted of Dulbecco's Modified Eagle's Media
        (DMEM) containing 10% v/v heat inactivated bovine growth serum, 0.1
        mM NEAA, 1 mM sodium pyruvate, 25 mM HEPES, 5 mM L-Glutamine, 2 mg/mL
        Geneticin, 0.2 mg/mL Hygromycin B, and 1x
        penicillin-streptomycin-neomycin. Prior to the start of the assay,
        cells were suspended at a concentration of 1.25 million/mL in phenol
        red-free DMEM supplemented as above, except with 0.5%
        charcoal/dextran-treated fetal bovine serum and no antibiotics. The
        assay was started by dispensing 4 microliters of cell suspension to
        each well followed by overnight incubation at 37 degrees C in 5% CO2
        and 95% RH. The next day, 25 nL of test compound (5 micromolar final
        nominal concentration) in DMSO was added to sample wells, and DMSO
        alone (0.5 % final concentration) was added to High Control wells.
        Next, S1P prepared in 1% BSA (0.8 micromolar final nominal
        concentration, corresponding to the EC80 of S1P) was added to the
        appropriate wells. After 4 hours of incubation, 1 microliter/well of
        the GeneBLAzer fluorescent substrate mixture, prepared according to
        the manufacturer's protocol and containing 10 mM Probenicid, was
        added to all wells. The plates were then incubated for 2 hours at
        room temperature. Plates were read on the EnVision plate reader
        (PerkinElmer Lifesciences, Turku, Finland) at an excitation
        wavelength of 405 nm and emission wavelengths of 535 nm and 460 nm.""" ;
    bao:BAO_0001067 "1429" ; # "is primary assay of" -> "1429"
    bao:BAO_0001067 "484" ; # "is primary assay of" -> "484"
    bao:BAO_0001067 "1516" ; # "is primary assay of" -> "1516"
    bao:BAO_0001067 "1518" ; # "is primary assay of" -> "1518"
    bao:BAO_0000812 "1820" ; # "has summary assay" -> "1820"
    bao:BAO_0000808 bao:BAO_0000031 ; # "has primary assay" -> "primary assay"
    bao:BAO_0000205 bao:BAO_0000219 ; # "has assay format" -> "cell-based format"
    bao:BAO_0000409 bao:BAO_0000410 ; # "assay measurement type" -> "endpoint assay"
    bao:BAO_0002850 bao:BAO_0000534 ; # "has assay readout content" -> "single readout"
    bao:BAO_0002851 "single parameter" ; # "has assay readout content parametricity" -> "single parameter"
    bao:BA0_0090012 bao:BAO_0000284 ; # "has participant" -> "G protein coupled receptor"
    bao:BAO_0003102 bao:BAO_00020144 ; # "has role" -> "target"
    bao:BAO_0002855 "beta lactamase reporter gene" ; # "is bioassay type of" -> "beta lactamase reporter gene"
    bao:BAO_0000212 bao:BAO_0000125 ; # "has assay method" -> "reporter gene method"
    bao:BAO_0000212 bao:BAO_0000151 ; # "has assay method" -> "beta lactamase induction"
    bao:BAO_0000207 bao:BAO_0000001 ; # "has detection method" -> "fluorescence resonance energy transfer"
    <http://www.w3.org/1999/02/22-rdf-syntax-ns#type> "Antagonists of the Sphingosine 1-Phosphate Receptor 3 (S1P3)" ; # "screening campaign name" -> "Antagonists of the Sphingosine 1-Phosphate Receptor 3 (S1P3)"
    bao:BAO_0002853 "Primary HTS Assay for S1P3 Antagonists" ; # "has assay title" -> "Primary HTS Assay for S1P3 Antagonists"
    bao:BAO_0002854 bao:BAO_0000010 ; # "has bioassay type" -> "functional"
    bao:BAO_0002867 bao:BAO_0000516 ; # "has assay footprint" -> "1536 well plate"
    bao:BAO_0002863 bao:BAO_0000536 ; # "has concentration throughput" -> "single concentration"
    bao:BAO_0000109 "37 degree celsius" ; # "has temperature value" -> "37 degree celsius"
    bao:BAO_0002833 "4 hour" ; # "has incubation time value" -> "4 hour"
    bao:BAO_0002857 bao:BAO_0000118 ; # "has signal direction" -> "DMSO"
    bao:BAO_0000740 bao:BAO_0000156 ; # "has assay control" -> "high signal control"
    bao:BAO_0002857 "Sphingosine 1-phosphate EC80" ; # "has signal direction" -> "Sphingosine 1-phosphate EC80"
    bao:BAO_0000740 bao:BAO_0000168 ; # "has assay control" -> "low signal control"
    bao:BAO_0000740 "cell-free wells with media and substrate" ; # "has assay control" -> "cell-free wells with media and substrate"
    bao:BAO_0000740 bao:BAO_0000334 ; # "has assay control" -> "background control"
    <http://www.w3.org/1999/02/22-rdf-syntax-ns#type> "Hugh Rosen" ; # "material entity assay provider" -> "Hugh Rosen"
    bao:BAO_0003102 bao:BAO_0000027 ; # "has role" -> "assay provider"
    bao:BAO_0002020 bao:BAO_0000373 ; # "has assay phase characteristic" -> "heterogeneous phase"
    bao:BAO_0000118 "5.00%" ; # "DMSO" -> "5.00%"
    bao:BAO_0002000 bao:BAO_0000998 ; # "has measured entity" -> "Probenecid"
    bao:BAO_0003102 <http://purl.obolibrary.org/obo/CHEBI_35222> ; # "has role" -> "inhibitor"
    bao:BAO_0002000 "Sphingosine-1-phosphate" ; # "has measured entity" -> "Sphingosine-1-phosphate"
    bao:BAO_0003102 bao:BAO_00020138 ; # "has role" -> "potentiator"
    bao:BA0_0090012 "Sphingosine 1-phosphate receptor 3" ; # "has participant" -> "Sphingosine 1-phosphate receptor 3"
    bao:BAO_0002004 <http://purl.obolibrary.org/obo/CLO_0002421> ; # "has cell line" -> "CHO cell"
    bao:BAO_0002921 <http://purl.obolibrary.org/obo/NCBITaxon_9606> ; # "has organism" -> "Homo sapiens"
    <http://www.w3.org/1999/02/22-rdf-syntax-ns#type> "Q99500" ; # "uniprot ID" -> "Q99500"
    <http://www.w3.org/1999/02/22-rdf-syntax-ns#type> "9606" ; # "NCBI taxonomy ID" -> "9606"
    <http://www.w3.org/1999/02/22-rdf-syntax-ns#type> "10% v/v heat inactivated bovine growth serum" ; # "material entity culture serum" -> "10% v/v heat inactivated bovine growth serum"
    bao:BAO_0003102 bao:BAO_0002596 ; # "has role" -> "culture serum"
    <http://www.w3.org/1999/02/22-rdf-syntax-ns#type> "\"DMEM with 10% v/v heat inactivated bovine growth serum, 0.1 mM NEAA, 1 mM Sodium Pyruvate, 25 mM HEPES, 5 mM L-Glutamine, 2 mg/ml Geneticin, 0.2 mg/ml Hygromycin B and 1x penicillin-streptomycin\"" ; # "material entity culture medium" -> ""DMEM with 10% v/v heat inactivated bovine growth serum, 0.1 mM NEAA, 1 mM Sodium Pyruvate, 25 mM HEPES, 5 mM L-Glutamine, 2 mg/ml Geneticin, 0.2 mg/ml Hygromycin B and 1x penicillin-streptomycin""
    bao:BAO_0003102 bao:BAO_0000114 ; # "has role" -> "culture medium"
    bao:BAO_0002922 "\"Phenol red free DMEM with 0.5% charcoal/dextran treated fetal bovine serum, 0.1 mM NEAA, 1 mM sodium pyruvate, 25 mM HEPES, 5 mM L-Glutamine\"" ; # "has assay medium" -> ""Phenol red free DMEM with 0.5% charcoal/dextran treated fetal bovine serum, 0.1 mM NEAA, 1 mM sodium pyruvate, 25 mM HEPES, 5 mM L-Glutamine""
    bao:BAO_0002922 bao:BAO_0000596 ; # "has assay medium" -> "assay medium"
    <http://www.w3.org/1999/02/22-rdf-syntax-ns#type> "0.5% charcoal/dextran treated fetal bovine serum" ; # "material entity assay serum" -> "0.5% charcoal/dextran treated fetal bovine serum"
    bao:BAO_0002923 bao:BAO_0002597 ; # "has assay serum" -> "assay serum"
    bao:BAO_0000212 bao:BAO_0000246 ; # "has assay method" -> "stable transfection"
    bao:BAO_0000550 "Expressing human S1P3 receptor and a beta-lactamase (BLA) reporter gene under the control of a NFAT promoter" ; # "DNA construct" -> "Expressing human S1P3 receptor and a beta-lactamase (BLA) reporter gene under the control of a NFAT promoter"
    bao:BAO_0003105 "sphingosine-1-phosphate receptor 3" ; # "has function" -> "sphingosine-1-phosphate receptor 3"
    <http://www.w3.org/1999/02/22-rdf-syntax-ns#type> "1903" ; # "construct gene ID" -> "1903"
    bao:BAO_0002662 bao:BAO_0002157 ; # "has quality" -> "native form"
    bao:BAO_0003105 bao:BAO_00020151 ; # "has function" -> "artificial regulatory region"
    bao:BAO_0003105 "Nuclear factor of activated T-cells" ; # "has function" -> "Nuclear factor of activated T-cells"
    bao:BAO_0003105 bao:BAO_0000751 ; # "has function" -> "Beta-lactamase"
    bao:BAO_0003102 bao:BAO_0002656 ; # "has role" -> "reporter gene"
    bao:BAO_0002897 bao:BAO_0000360 ; # "has preparation method" -> "recombinant expression"
    bao:BA0_0090012 bao:BAO_0000751 ; # "has participant" -> "Beta-lactamase"
    bao:BAO_0002000 bao:BAO_0002001 ; # "has measured entity" -> "measured entity"
    bao:BAO_0002857 bao:BAO_0000261 ; # "has signal direction" -> "signal decrease corresponding to inhibition"
    bao:BAO_0000308 bao:BAO_0000923 ; # "has assay kit" -> "GeneBLAzer"
    bao:BAO_0000308 bao:BAO_0000248 ; # "has assay kit" -> "assay Kit"
    bao:BAO_0000737 bao:BAO_0000677 ; # "has manufacturer" -> "Invitrogen"
    bao:BAO_0003102 bao:BAO_0002626 ; # "has role" -> "biologics and screening manufacturer"
    bao:BA0_0090012 bao:BAO_0000176 ; # "has participant" -> "small molecule"
    bao:BAO_0003102 bao:BAO_00020137 ; # "has role" -> "perturbagen"
    bao:BAO_0000212 bao:BAO_0000574 ; # "has assay method" -> "single perturbagen"
    bao:BAO_0002865 bao:BAO_0000701 ; # "uses detection instrument" -> "EnVision Multilabel Reader"
    bao:BAO_0000737 bao:BAO_0000297 ; # "has manufacturer" -> "Perkin Elmer"
    bao:BAO_0003102 bao:BAO_0002628 ; # "has role" -> "instrumentation manufacturer"
    bao:BAO_0002917 "405 nanometer" ; # "has excitation wavelength value" -> "405 nanometer"
    bao:BAO_0002918 "460 nanometer" ; # "has emission wavelength value" -> "460 nanometer"
    bao:BAO_0002918 "535 nanometer" ; # "has emission wavelength value" -> "535 nanometer"
    bao:BAO_0000337 bao:BAO_0000201 ; # "has percent response" -> "percent inhibition"
    <http://www.w3.org/1999/02/22-rdf-syntax-ns#type> "1" ; # "PubChem TID" -> "1"
    bao:BAO_0000182 <http://purl.org/obo/owl/UO#UO_0000187> ; # "has response unit" -> "percent"
    bao:BAO_0002666 "4.98" ; # "has concentration value" -> "4.98"
    bao:BAO_0000183 <http://purl.org/obo/owl/UO#UO_0000064> ; # "has concentration unit" -> "micromolar"
    bao:BAO_0002787 "1" ; # "has concentration-point number" -> "1"
    bao:BAO_0002845 "1" ; # "has repetition point-number" -> "1"
    bao:BAO_0000196 bao:BAO_0000441 ; # "has mode of action" -> "competitive binding"
    bao:BAO_0002864 bao:BAO_0000136 ; # "has repetition throughput" -> "single repetition"
    <http://www.w3.org/1999/02/22-rdf-syntax-ns#type> "mp" ; # "Annotated by" -> "mp"
    .

## all user-curated entries for PubChem assay #488
## see: http://pubchem.ncbi.nlm.nih.gov/rest/pug/assay/aid/488/description/JSON

:AssayPubChem_488
    rdfs:label "Annotations for PubChem Assay ID 488" ;
    rdfs:subClassOf :PubChemAssay ;
    :PubChemAID "488" ;
    :TextDescription
        """Cathepsin B (0.065 ug/mL) was incubated with Z-Arg-Arg-AMC substrate
        (15 uM) in 10 uL of assay buffer (see above) for 1 hr at room
        temperature. HTS was performed using 50 uM compound mixture (5 uM
        each of 10 compounds). Hits were confirmed on single compounds by
        IC50 determination as described below. 1. Fill low-volume plate with
        4 uL water using Multidrop-micro 2. Add 5 uL assay buffer to columns
        1 and 23 using Multidrop-384 3. Add 200 nL of compound mixture (2.5
        mM in DMSO) using Evolution pintool 4. Add 1 uL of Z-Arg-Arg-AMC
        substrate (150 uM in 5x assay buffer) using Multidrop-micro 5. Add 5
        uL enzyme (0.13 ug/mL in assay buffer) using Multidrop-384 6.
        Incubate for 1 hr at room temperature 7. Read fluorescence
        (excitation 355, emission 460) on Envision reader Mixture percent
        inhibition---Data were analyzed in IDBS ActivityBase. Each HTS plate
        contained compound mixtures (50 uM in 2% DMSO) in columns 3-22,
        controls (enzyme, no compound mixture) in columns 2 and 24, and
        blanks (no enzyme) in columns 1 and 23. HTS percent inhibition was
        calculated for each compound mixture from the signal in fluorescence
        units (FU) and the mean of the plate controls and the mean of the
        plate blanks using the following equation:""" ;
    bao:BAO_0001067 "453" ; # "is primary assay of" -> "453"
    bao:BAO_0001067 "523" ; # "is primary assay of" -> "523"
    bao:BAO_0001067 "830" ; # "is primary assay of" -> "830"
    bao:BAO_0000541 "501" ; # "is counter assay of" -> "501"
    bao:BAO_0000541 "538" ; # "is counter assay of" -> "538"
    bao:BAO_0000541 "581" ; # "is counter assay of" -> "581"
    bao:BAO_0000808 bao:BAO_0000031 ; # "has primary assay" -> "primary assay"
    bao:BAO_0000205 bao:BAO_0000217 ; # "has assay format" -> "biochemical format"
    bao:BAO_0000205 bao:BAO_0000224 ; # "has assay format" -> "protein format"
    bao:BAO_0000205 bao:BAO_0000357 ; # "has assay format" -> "single protein format"
    bao:BAO_0000409 bao:BAO_0000410 ; # "assay measurement type" -> "endpoint assay"
    bao:BAO_0002850 bao:BAO_0000534 ; # "has assay readout content" -> "single readout"
    bao:BAO_0002851 "single parameter" ; # "has assay readout content parametricity" -> "single parameter"
    bao:BA0_0090012 bao:BAO_0000222 ; # "has participant" -> "generic hydrolase"
    bao:BAO_0003102 bao:BAO_00020144 ; # "has role" -> "target"
    bao:BAO_0002855 "hydrolase activity assay" ; # "is bioassay type of" -> "hydrolase activity assay"
    bao:BAO_0000212 bao:BAO_0000124 ; # "has assay method" -> "enzyme activity measurement method"
    bao:BAO_0000212 bao:BAO_0000139 ; # "has assay method" -> "direct enzyme activity measurement method"
    <http://www.w3.org/1999/02/22-rdf-syntax-ns#type> bao:BAO_0000484 ; # "has assay design method" -> "enzyme inhibition"
    bao:BAO_0000207 bao:BAO_0000363 ; # "has detection method" -> "fluorescence intensity"
    <http://www.w3.org/1999/02/22-rdf-syntax-ns#type> "To identify small molecule inhibitors of Cathepsin B" ; # "screening campaign name" -> "To identify small molecule inhibitors of Cathepsin B"
    bao:BAO_0002853 "Cathepsin B compound mixture screening" ; # "has assay title" -> "Cathepsin B compound mixture screening"
    bao:BAO_0002867 bao:BAO_0000515 ; # "has assay footprint" -> "384 well plate"
    bao:BAO_0002863 bao:BAO_0000536 ; # "has concentration throughput" -> "single concentration"
    bao:BAO_0000109 "25 degree celsius" ; # "has temperature value" -> "25 degree celsius"
    bao:BAO_0002833 "1 hour" ; # "has incubation time value" -> "1 hour"
    bao:BA0_0090012 bao:BAO_0000118 ; # "has participant" -> "DMSO"
    bao:BAO_0000740 bao:BAO_0000079 ; # "has assay control" -> "negative control"
    bao:BAO_0000740 "no enzyme" ; # "has assay control" -> "no enzyme"
    bao:BAO_0000740 bao:BAO_0000334 ; # "has assay control" -> "background control"
    <http://www.w3.org/1999/02/22-rdf-syntax-ns#type> "Scott L. Diamond" ; # "material entity assay provider" -> "Scott L. Diamond"
    bao:BAO_0003102 bao:BAO_0000027 ; # "has role" -> "assay provider"
    bao:BAO_0002020 bao:BAO_0000372 ; # "has assay phase characteristic" -> "homogeneous phase"
    bao:BA0_0090012 bao:BAO_0000012 ; # "has participant" -> "Phosphate buffered saline"
    bao:BAO_0003102 <http://purl.obolibrary.org/obo/CHEBI_35225> ; # "has role" -> "buffer"
    bao:BA0_0090012 bao:BAO_0000895 ; # "has participant" -> "DTT"
    bao:BAO_0003102 <http://purl.obolibrary.org/obo/CHEBI_63247> ; # "has role" -> "reducing agent"
    bao:BA0_0090012 bao:BAO_0001052 ; # "has participant" -> "Z-Arg-Arg-AMC"
    bao:BAO_0003102 bao:BAO_00020143 ; # "has role" -> "substrate"
    bao:BA0_0090012 "Cathepsin B" ; # "has participant" -> "Cathepsin B"
    bao:BAO_0002921 <http://purl.obolibrary.org/obo/NCBITaxon_9606> ; # "has organism" -> "Homo sapiens"
    <http://www.w3.org/1999/02/22-rdf-syntax-ns#type> "1508" ; # "gene ID" -> "1508"
    <http://www.w3.org/1999/02/22-rdf-syntax-ns#type> "P07858" ; # "uniprot ID" -> "P07858"
    <http://www.w3.org/1999/02/22-rdf-syntax-ns#type> "9606" ; # "NCBI taxonomy ID" -> "9606"
    <http://www.w3.org/1999/02/22-rdf-syntax-ns#type> "1508" ; # "construct gene ID" -> "1508"
    bao:BAO_0002662 bao:BAO_0002157 ; # "has quality" -> "native form"
    bao:BAO_0002897 bao:BAO_0002078 ; # "has preparation method" -> "purification from natural source"
    bao:BAO_0002622 bao:BAO_00020127 ; # "has purity value" -> "purified"
    bao:BA0_0090012 bao:BAO_0000846 ; # "has participant" -> "7-amino-4-methylcoumarin"
    bao:BAO_0002000 bao:BAO_0002001 ; # "has measured entity" -> "measured entity"
    bao:BAO_0002857 bao:BAO_0000261 ; # "has signal direction" -> "signal decrease corresponding to inhibition"
    bao:BA0_0090012 bao:BAO_0000176 ; # "has participant" -> "small molecule"
    bao:BAO_0003102 bao:BAO_00020137 ; # "has role" -> "perturbagen"
    bao:BAO_0000212 bao:BAO_0000575 ; # "has assay method" -> "mixture of perturbagens"
    bao:BAO_0000648 bao:BAO_0000733 ; # "compound library" -> "MLSMR library"
    bao:BAO_0002865 bao:BAO_0000701 ; # "uses detection instrument" -> "EnVision Multilabel Reader"
    bao:BAO_0000737 bao:BAO_0000297 ; # "has manufacturer" -> "Perkin Elmer"
    bao:BAO_0003102 bao:BAO_0002628 ; # "has role" -> "instrumentation manufacturer"
    bao:BAO_0002917 "355 nanometer" ; # "has excitation wavelength value" -> "355 nanometer"
    bao:BAO_0002918 "460 nanometer" ; # "has emission wavelength value" -> "460 nanometer"
    bao:BAO_0000337 bao:BAO_0000201 ; # "has percent response" -> "percent inhibition"
    <http://www.w3.org/1999/02/22-rdf-syntax-ns#type> "1" ; # "PubChem TID" -> "1"
    <http://www.w3.org/1999/02/22-rdf-syntax-ns#type> "2" ; # "PubChem TID" -> "2"
    bao:BAO_0000182 <http://purl.org/obo/owl/UO#UO_0000187> ; # "has response unit" -> "percent"
    bao:BAO_0002666 "5" ; # "has concentration value" -> "5"
    bao:BAO_0000183 <http://purl.org/obo/owl/UO#UO_0000064> ; # "has concentration unit" -> "micromolar"
    bao:BAO_0002787 "1" ; # "has concentration-point number" -> "1"
    bao:BAO_0002845 "2" ; # "has repetition point-number" -> "2"
    bao:BAO_0000196 bao:BAO_0000091 ; # "has mode of action" -> "inhibition"
    bao:BAO_0002864 bao:BAO_0000533 ; # "has repetition throughput" -> "multiple repetition"
    <http://www.w3.org/1999/02/22-rdf-syntax-ns#type> "kunie-2" ; # "Annotated by" -> "kunie-2"
    .

## all user-curated entries for PubChem assay #501
## see: http://pubchem.ncbi.nlm.nih.gov/rest/pug/assay/aid/501/description/JSON

:AssayPubChem_501
    rdfs:label "Annotations for PubChem Assay ID 501" ;
    rdfs:subClassOf :PubChemAssay ;
    :PubChemAID "501" ;
    :TextDescription
        """Cathepsin S (0.04 ug/mL) was incubated with Z-Phe-Arg-AMC substrate
        (15 uM) in 10 uL of assay buffer (see above) for 1 hr at room
        temperature. HTS was performed using 50 uM compound mixture (5 uM
        each of 10 compounds). Hits obtained will be confirmed on single
        compounds by IC50 determination in a dose-response mode. 1.Fill
        low-volume plate with 4 uL water using Multidrop-micro 2.Add 5 uL
        assay buffer to columns 1 and 23 using Multidrop-384 3.Add 200 nL of
        compound mixture (2.5 mM in DMSO) using Evolution pintool 4.Add 1 uL
        of Z-Phe-Arg-AMC substrate (150 uM in 5x assay buffer) using
        Multidrop-micro 5.Add 5 uL enzyme (0.08 ug/mL in assay buffer) using
        Multidrop-384 6.Incubate for 1 hr at room temperature 7.Read
        fluorescence (excitation 355, emission 460) on Envision reader
        Mixture percent inhibition---Data were analyzed in IDBS ActivityBase.
        Each HTS plate contained compound mixtures (50 uM in 2% DMSO) in
        columns 3-22, controls (enzyme, no compound mixture) in columns 2 and
        24, and blanks (no enzyme) in columns 1 and 23. HTS percent
        inhibition was calculated for each compound mixture from the signal
        in fluorescence units (FU) and the mean of the plate controls and the
        mean of the plate blanks using the following equation:""" ;
    bao:BAO_0001067 "831" ; # "is primary assay of" -> "831"
    bao:BAO_0000541 "453" ; # "is counter assay of" -> "453"
    bao:BAO_0000541 "488" ; # "is counter assay of" -> "488"
    bao:BAO_0000808 bao:BAO_0000031 ; # "has primary assay" -> "primary assay"
    bao:BAO_0000205 bao:BAO_0000217 ; # "has assay format" -> "biochemical format"
    bao:BAO_0000205 bao:BAO_0000224 ; # "has assay format" -> "protein format"
    bao:BAO_0000205 bao:BAO_0000357 ; # "has assay format" -> "single protein format"
    bao:BAO_0000409 bao:BAO_0000410 ; # "assay measurement type" -> "endpoint assay"
    bao:BAO_0002850 bao:BAO_0000534 ; # "has assay readout content" -> "single readout"
    bao:BAO_0002851 "single parameter" ; # "has assay readout content parametricity" -> "single parameter"
    bao:BA0_0090012 bao:BAO_0000222 ; # "has participant" -> "generic hydrolase"
    bao:BAO_0003102 bao:BAO_00020144 ; # "has role" -> "target"
    bao:BAO_0002855 "hydrolase activity assay" ; # "is bioassay type of" -> "hydrolase activity assay"
    bao:BAO_0000212 bao:BAO_0000124 ; # "has assay method" -> "enzyme activity measurement method"
    bao:BAO_0000212 bao:BAO_0000139 ; # "has assay method" -> "direct enzyme activity measurement method"
    <http://www.w3.org/1999/02/22-rdf-syntax-ns#type> bao:BAO_0000484 ; # "has assay design method" -> "enzyme inhibition"
    bao:BAO_0000207 bao:BAO_0000363 ; # "has detection method" -> "fluorescence intensity"
    <http://www.w3.org/1999/02/22-rdf-syntax-ns#type> "To identify small molecule inhibitors of Cathepsin S" ; # "screening campaign name" -> "To identify small molecule inhibitors of Cathepsin S"
    bao:BAO_0002853 "Cathepsin S" ; # "has assay title" -> "Cathepsin S"
    bao:BAO_0002867 bao:BAO_0000515 ; # "has assay footprint" -> "384 well plate"
    bao:BAO_0002863 bao:BAO_0000536 ; # "has concentration throughput" -> "single concentration"
    bao:BAO_0000109 "25 degree celsius" ; # "has temperature value" -> "25 degree celsius"
    bao:BAO_0002833 "1 hour" ; # "has incubation time value" -> "1 hour"
    bao:BA0_0090012 bao:BAO_0000118 ; # "has participant" -> "DMSO"
    bao:BAO_0000740 bao:BAO_0000079 ; # "has assay control" -> "negative control"
    bao:BAO_0000740 "no enzyme" ; # "has assay control" -> "no enzyme"
    bao:BAO_0000740 bao:BAO_0000334 ; # "has assay control" -> "background control"
    <http://www.w3.org/1999/02/22-rdf-syntax-ns#type> "Scott L. Diamond" ; # "material entity assay provider" -> "Scott L. Diamond"
    bao:BAO_0003102 bao:BAO_0000027 ; # "has role" -> "assay provider"
    bao:BAO_0002020 bao:BAO_0000372 ; # "has assay phase characteristic" -> "homogeneous phase"
    bao:BA0_0090012 bao:BAO_0000012 ; # "has participant" -> "Phosphate buffered saline"
    bao:BAO_0003102 <http://purl.obolibrary.org/obo/CHEBI_35225> ; # "has role" -> "buffer"
    bao:BA0_0090012 bao:BAO_0001037 ; # "has participant" -> "Triton X-100"
    bao:BAO_0003102 <http://purl.obolibrary.org/obo/CHEBI_27780> ; # "has role" -> "detergent"
    bao:BA0_0090012 bao:BAO_0000895 ; # "has participant" -> "DTT"
    bao:BAO_0003102 <http://purl.obolibrary.org/obo/CHEBI_63247> ; # "has role" -> "reducing agent"
    bao:BA0_0090012 bao:BAO_0001052 ; # "has participant" -> "Z-Arg-Arg-AMC"
    bao:BAO_0003102 bao:BAO_00020143 ; # "has role" -> "substrate"
    bao:BA0_0090012 "Cathepsin S" ; # "has participant" -> "Cathepsin S"
    bao:BAO_0002921 <http://purl.obolibrary.org/obo/NCBITaxon_9606> ; # "has organism" -> "Homo sapiens"
    <http://www.w3.org/1999/02/22-rdf-syntax-ns#type> "1520" ; # "gene ID" -> "1520"
    <http://www.w3.org/1999/02/22-rdf-syntax-ns#type> "P25774" ; # "uniprot ID" -> "P25774"
    <http://www.w3.org/1999/02/22-rdf-syntax-ns#type> "9606" ; # "NCBI taxonomy ID" -> "9606"
    <http://www.w3.org/1999/02/22-rdf-syntax-ns#type> "1520" ; # "construct gene ID" -> "1520"
    bao:BAO_0002662 bao:BAO_0002157 ; # "has quality" -> "native form"
    bao:BAO_0002897 bao:BAO_0000360 ; # "has preparation method" -> "recombinant expression"
    bao:BAO_0002622 bao:BAO_00020127 ; # "has purity value" -> "purified"
    bao:BA0_0090012 bao:BAO_0000846 ; # "has participant" -> "7-amino-4-methylcoumarin"
    bao:BAO_0002000 bao:BAO_0002001 ; # "has measured entity" -> "measured entity"
    bao:BAO_0002857 bao:BAO_0000261 ; # "has signal direction" -> "signal decrease corresponding to inhibition"
    bao:BA0_0090012 bao:BAO_0000176 ; # "has participant" -> "small molecule"
    bao:BAO_0003102 bao:BAO_00020137 ; # "has role" -> "perturbagen"
    bao:BAO_0000212 bao:BAO_0000575 ; # "has assay method" -> "mixture of perturbagens"
    bao:BAO_0000648 bao:BAO_0000733 ; # "compound library" -> "MLSMR library"
    bao:BAO_0002865 bao:BAO_0000701 ; # "uses detection instrument" -> "EnVision Multilabel Reader"
    bao:BAO_0000737 bao:BAO_0000297 ; # "has manufacturer" -> "Perkin Elmer"
    bao:BAO_0003102 bao:BAO_0002628 ; # "has role" -> "instrumentation manufacturer"
    bao:BAO_0002917 "355 nanometer" ; # "has excitation wavelength value" -> "355 nanometer"
    bao:BAO_0002918 "460 nanometer" ; # "has emission wavelength value" -> "460 nanometer"
    bao:BAO_0000337 bao:BAO_0000201 ; # "has percent response" -> "percent inhibition"
    <http://www.w3.org/1999/02/22-rdf-syntax-ns#type> "1" ; # "PubChem TID" -> "1"
    <http://www.w3.org/1999/02/22-rdf-syntax-ns#type> "2" ; # "PubChem TID" -> "2"
    bao:BAO_0000182 <http://purl.org/obo/owl/UO#UO_0000187> ; # "has response unit" -> "percent"
    bao:BAO_0002666 "5" ; # "has concentration value" -> "5"
    bao:BAO_0000183 <http://purl.org/obo/owl/UO#UO_0000064> ; # "has concentration unit" -> "micromolar"
    bao:BAO_0002787 "1" ; # "has concentration-point number" -> "1"
    bao:BAO_0002845 "2" ; # "has repetition point-number" -> "2"
    bao:BAO_0000196 bao:BAO_0000091 ; # "has mode of action" -> "inhibition"
    bao:BAO_0002864 bao:BAO_0000533 ; # "has repetition throughput" -> "multiple repetition"
    <http://www.w3.org/1999/02/22-rdf-syntax-ns#type> "kunie-2" ; # "Annotated by" -> "kunie-2"
    .

## all user-curated entries for PubChem assay #503
## see: http://pubchem.ncbi.nlm.nih.gov/rest/pug/assay/aid/503/description/JSON

:AssayPubChem_503
    rdfs:label "Annotations for PubChem Assay ID 503" ;
    rdfs:subClassOf :PubChemAssay ;
    :PubChemAID "503" ;
    :TextDescription
        """The apparent binding of compounds to Human RGS18 has been measured
        using differential scanning fluorimetry (DSF) technique. In this
        approach, the unfolding of the protein is monitored via a fluorescent
        hydrophobicity-sensing dye: SYPRO orange (Invitrogen). The hyperbolic
        curve of increase in fluorescence intensity versus temperature shows
        the unfolding process. The point of inflexion of this trace provides
        the measured parameter known as Tm. A difference in Tm between a
        control without the compound and an experiment with the compound
        present is called a TmShift. Positive shifts indicate that the
        protein is more stable in the presence of the compound, indicating
        that the compound is bound. Since it is not possible to
        quantitatively compare TmShift values from different experiments
        containing different components, we mark positive shifts of more than
        3 degrees celcius as having a PubChem assay score of 100, and all
        other shifts with a score of 0. Regulators of G-protein signalling
        (RGS) proteins contain domains that terminate the signal emanating
        from G-protein coupled receptors (GPCR). When a GPCR binds a specific
        ligand, a signal is generated that is transmitted to the G-proteins
        that consist of Galpha and Gbeta-gamma subunits. In the inactive
        state, Galpha and Gbeta-gamma exist as a complex with the Galpha
        GTPase in the inactive GDP bound form. Upon activation, GDP is
        replaced with GTP which induces Galpha; and Gbeta-gamma complex
        disassociation. At this stage both Galpha and Gbeta-gamma proteins
        are active. Galpha does have an intrinsic GTPase activity but this is
        greatly enhanced by the association with an RGS domain. Hence RGS
        proteins act as GTPase activating proteins (GAPs). Once GTP
        hydrolysis has taken place the GDP-Galpha protein can recombine with
        Gbeta-gamma thus terminating the signal. RGS18 is a member of the
        B/R4 subfamily of RGS proteins. All of these subfamily members have
        an N-terminal amphipathic helix which enhances the localisation of
        the protein to the membrane surface where it is ideally placed to
        interact with the G-proteins. Its expression is most abundant in
        platelets and megakaryocytes and it binds to Galpha-i1, Galpha-i2,
        Galpha-i3, and Galpha-q but not Galpha-z, Galpha-s or Galpha-12.
        Although no direct link to any specific disease is yet proven, RGS18
        is believed to play roles in the regulation of megakaryocyte
        differentiation, proliferation and chemotaxis, in platelet
        activation, and as an inhibitor for chemokine-induced dendritic cell
        migration, acting primarily via modulation of Gq signaling. """ ;
    bao:BAO_0000812 "1504" ; # "has summary assay" -> "1504"
    bao:BAO_0000210 bao:BAO_0000032 ; # "has assay stage" -> "secondary assay"
    bao:BAO_0000154 bao:BAO_0000543 ; # "has orthogonal assay design" -> "orthogonal assay design"
    bao:BAO_0000205 bao:BAO_0000217 ; # "has assay format" -> "biochemical format"
    bao:BAO_0000205 bao:BAO_0000224 ; # "has assay format" -> "protein format"
    bao:BAO_0000205 bao:BAO_0000357 ; # "has assay format" -> "single protein format"
    bao:BAO_0000409 bao:BAO_0000410 ; # "assay measurement type" -> "endpoint assay"
    bao:BAO_0002850 bao:BAO_0000534 ; # "has assay readout content" -> "single readout"
    bao:BAO_0002851 "single parameter" ; # "has assay readout content parametricity" -> "single parameter"
    bao:BA0_0090012 bao:BAO_0000392 ; # "has participant" -> "generic membrane protein"
    bao:BAO_0003102 bao:BAO_00020144 ; # "has role" -> "target"
    bao:BAO_0002855 bao:BAO_0002779 ; # "is bioassay type of" -> "protein unfolding assay"
    bao:BAO_0000212 bao:BAO_0000048 ; # "has assay method" -> "conformation determination method"
    bao:BAO_0000212 bao:BAO_0000470 ; # "has assay method" -> "protein conformation assessment"
    bao:BAO_0000207 bao:BAO_0000058 ; # "has detection method" -> "thermal shift"
    <http://www.w3.org/1999/02/22-rdf-syntax-ns#type> "Small molecule regulators of the RGS family protein interactions" ; # "screening campaign name" -> "Small molecule regulators of the RGS family protein interactions"
    bao:BAO_0002853 "\"Compound Screen Assay, Human RGS18\"" ; # "has assay title" -> ""Compound Screen Assay, Human RGS18""
    bao:BAO_0002854 <http://purl.obolibrary.org/obo/Process> ; # "has bioassay type" -> "process"
    bao:BAO_0002867 bao:BAO_0000513 ; # "has assay footprint" -> "96 well plate"
    bao:BAO_0002863 bao:BAO_0000536 ; # "has concentration throughput" -> "single concentration"
    bao:BAO_0000109 "25-95 degree celsius" ; # "has temperature value" -> "25-95 degree celsius"
    bao:BAO_0002833 "Temperature gradient of 1K/min" ; # "has incubation time value" -> "Temperature gradient of 1K/min"
    bao:BA0_0090012 "no compound" ; # "has participant" -> "no compound"
    bao:BAO_0000740 bao:BAO_0000080 ; # "has assay control" -> "positive control"
    bao:BAO_0002020 bao:BAO_0000372 ; # "has assay phase characteristic" -> "homogeneous phase"
    bao:BA0_0090012 bao:BAO_0000693 ; # "has participant" -> "HEPES"
    bao:BAO_0003102 <http://purl.obolibrary.org/obo/CHEBI_35225> ; # "has role" -> "buffer"
    bao:BA0_0090012 "Regulator of G-protein signaling 18" ; # "has participant" -> "Regulator of G-protein signaling 18"
    bao:BAO_0002921 <http://purl.obolibrary.org/obo/NCBITaxon_9606> ; # "has organism" -> "Homo sapiens"
    <http://www.w3.org/1999/02/22-rdf-syntax-ns#type> "Q9NS28" ; # "uniprot ID" -> "Q9NS28"
    <http://www.w3.org/1999/02/22-rdf-syntax-ns#type> "9606" ; # "NCBI taxonomy ID" -> "9606"
    bao:BAO_0002922 "\"10 mM HEPES pH 7.5, 150 mM NaCl\"" ; # "has assay medium" -> ""10 mM HEPES pH 7.5, 150 mM NaCl""
    bao:BAO_0002922 bao:BAO_0000596 ; # "has assay medium" -> "assay medium"
    bao:BAO_0002662 bao:BAO_0002157 ; # "has quality" -> "native form"
    bao:BAO_0002897 bao:BAO_0000360 ; # "has preparation method" -> "recombinant expression"
    bao:BA0_0090012 bao:BAO_0001024 ; # "has participant" -> "SYPRO orange dye"
    bao:BAO_0002000 bao:BAO_0002001 ; # "has measured entity" -> "measured entity"
    bao:BAO_0002857 bao:BAO_0002153 ; # "has signal direction" -> "signal increase corresponding to inhibition"
    bao:BA0_0090012 bao:BAO_0000176 ; # "has participant" -> "small molecule"
    bao:BAO_0003102 bao:BAO_00020137 ; # "has role" -> "perturbagen"
    bao:BAO_0000212 bao:BAO_0000574 ; # "has assay method" -> "single perturbagen"
    bao:BAO_0002865 "Mx3005P qPCR" ; # "uses detection instrument" -> "Mx3005P qPCR"
    bao:BAO_0000737 bao:BAO_0000842 ; # "has manufacturer" -> "Agilent Technologies"
    bao:BAO_0003102 bao:BAO_0002628 ; # "has role" -> "instrumentation manufacturer"
    bao:BAO_0002917 "492 nanometer" ; # "has excitation wavelength value" -> "492 nanometer"
    bao:BAO_0002918 "610 nanometer" ; # "has emission wavelength value" -> "610 nanometer"
    bao:BAO_0000208 bao:BAO_0000581 ; # "has endpoint" -> "Tm"
    <http://www.w3.org/1999/02/22-rdf-syntax-ns#type> "1" ; # "PubChem TID" -> "1"
    bao:BAO_0000097 <http://purl.org/obo/owl/UO#UO_0000027> ; # "has temperature unit" -> "degree Celsius"
    bao:BAO_0002666 "10" ; # "has concentration value" -> "10"
    bao:BAO_0000183 <http://purl.org/obo/owl/UO#UO_0000064> ; # "has concentration unit" -> "micromolar"
    bao:BAO_0002787 "1" ; # "has concentration-point number" -> "1"
    bao:BAO_0000196 bao:BAO_0000087 ; # "has mode of action" -> "activation"
    bao:BAO_0002864 bao:BAO_0000136 ; # "has repetition throughput" -> "single repetition"
    <http://www.w3.org/1999/02/22-rdf-syntax-ns#type> "mp" ; # "Annotated by" -> "mp"
    .

## all user-curated entries for PubChem assay #519
## see: http://pubchem.ncbi.nlm.nih.gov/rest/pug/assay/aid/519/description/JSON

:AssayPubChem_519
    rdfs:label "Annotations for PubChem Assay ID 519" ;
    rdfs:subClassOf :PubChemAssay ;
    :PubChemAID "519" ;
    :TextDescription
        """The assay reported here uses flow cytometry to measure test compound
        competition with a high-affinity fluorescent ligand for binding to
        human FPR. The assay was performed in a "duplex" format in which U937
        cells expressing FPR were tested together with a Rat Basophilic
        Leukemia (RBL) cell line that expressed the related receptor, FPRL1.
        The FPR-expressing cells were stained with a red-fluorescent dye,
        FURA-red, to allow them to be distinguished from the FPRL1-expressing
        cells during flow cytometric analysis. A fluorescein label was
        conjugated to the lysine residue of the peptide, WKYMVm (WPep), to
        produce a fluorescent ligand (WPep-FITC) that bound FPR and FPRL-1
        with high affinity. Dissociation constants (Kd) for binding of
        WPep-FITC to FPR and FPRL1 were determined to be 10 nM and 8 nM,
        respectively. WPep-FITC was used as the fluorescent ligand in the
        duplex FPR-FPRL1 assay to determine compound activity for both
        receptors. The FPRL1 dose response assay results obtained in parallel
        in the same wells have been reported separately and represent
        counter-screen data with which to determine selectivity and
        specificity of compounds with FPR binding activity identified in this
        report. Likewise, FPR binding results reported here represent
        counter-screen data with which to determine the selectivity and
        specificity of compounds identified to have FPRL1 binding activity in
        the FPRL1 dose-response assay report. For assay performance,
        additions to wells were in sequence as follows: 1) test compounds and
        control reagents (5 microL/well); 2) a combination of FPR- and
        FPRL1-expressing cell lines (10^7/mL each, 5 microL/well); 3) (after
        30 min, 4 degrees C incubation) fluorescent peptide (5 microL/well).
        After an additional 45 min, 4 degrees C incubation, plates were
        immediately analyzed by flow cytometry. The assay response range was
        defined by replicate control wells containing unlabeled
        receptor-blocking peptide (positive control) or buffer (negative
        control). fMLFF (4Pep) was used as the FPR-blocking peptide,
        unlabeled WPep as the FPRL1-blocking peptide. The assay was
        homogeneous in that cells, compounds and fluorescent peptide were
        added in sequence and the wells subsequently analyzed without
        intervening wash steps. The HyperCyt high throughput flow cytometry
        platform was used to sequentially sample cells from wells of 384-well
        microplates (2 microL/sample) for flow cytometer presentation at a
        rate of 40 samples/min. The resulting time-resolved data files were
        analyzed with IDLeQuery software to determine compound activity in
        each well. Ki determinations were used as the basis of distinguishing
        active and inactive test compounds in the dose response assay. Test
        compounds with Ki less than 10 microM were scored as active and all
        others as inactive.""" ;
    bao:BAO_0000812 "1202" ; # "has summary assay" -> "1202"
    bao:BAO_0000812 "805" ; # "has summary assay" -> "805"
    bao:BAO_0000809 bao:BAO_0000030 ; # "has confirmatory assay" -> "confirmatory assay"
    bao:BAO_0000205 bao:BAO_0000219 ; # "has assay format" -> "cell-based format"
    bao:BAO_0000409 bao:BAO_0000410 ; # "assay measurement type" -> "endpoint assay"
    bao:BAO_0002850 bao:BAO_0000534 ; # "has assay readout content" -> "single readout"
    bao:BAO_0002851 bao:BAO_0000564 ; # "has assay readout content parametricity" -> "multiplexed readout"
    bao:BA0_0090012 bao:BAO_0000284 ; # "has participant" -> "G protein coupled receptor"
    bao:BAO_0003102 bao:BAO_00020144 ; # "has role" -> "target"
    bao:BAO_0002855 bao:BAO_0000110 ; # "is bioassay type of" -> "protein-small molecule interaction assay"
    bao:BAO_0000212 bao:BAO_0000123 ; # "has assay method" -> "binding assessment method"
    bao:BAO_0000207 bao:BAO_0000005 ; # "has detection method" -> "flow cytometry"
    <http://www.w3.org/1999/02/22-rdf-syntax-ns#type> "Antagonists of the Formyl Peptide Receptor 1 (FPR1)" ; # "screening campaign name" -> "Antagonists of the Formyl Peptide Receptor 1 (FPR1)"
    bao:BAO_0002853 "Dose Response Assay for Formylpeptide Receptor (FPR) Ligands and Dose Response Counter-Screen Assay for Formylpeptide-Like-1 (FPRL1) Ligands" ; # "has assay title" -> "Dose Response Assay for Formylpeptide Receptor (FPR) Ligands and Dose Response Counter-Screen Assay for Formylpeptide-Like-1 (FPRL1) Ligands"
    bao:BAO_0003105 <http://purl.obolibrary.org/obo/GO_0005488> ; # "has function" -> "binding"
    bao:BAO_0002867 bao:BAO_0000515 ; # "has assay footprint" -> "384 well plate"
    bao:BAO_0002863 bao:BAO_0000535 ; # "has concentration throughput" -> "multiple concentration"
    bao:BAO_0000109 "4 degree celsius" ; # "has temperature value" -> "4 degree celsius"
    <http://www.w3.org/1999/02/22-rdf-syntax-ns#type> "4 degree celsius" ; # "substrate incubation temperature" -> "4 degree celsius"
    <http://www.w3.org/1999/02/22-rdf-syntax-ns#type> "30 minute" ; # "substrate incubation time" -> "30 minute"
    bao:BAO_0002833 "45 minute" ; # "has incubation time value" -> "45 minute"
    bao:BA0_0090012 bao:BAO_0001051 ; # "has participant" -> "WKYMVm peptide"
    bao:BAO_0000740 bao:BAO_0000080 ; # "has assay control" -> "positive control"
    bao:BAO_0003102 <http://purl.obolibrary.org/obo/CHEBI_35225> ; # "has role" -> "buffer"
    bao:BAO_0000740 bao:BAO_0000079 ; # "has assay control" -> "negative control"
    <http://www.w3.org/1999/02/22-rdf-syntax-ns#type> "Bruce S. Edwards" ; # "material entity assay provider" -> "Bruce S. Edwards"
    bao:BAO_0003102 bao:BAO_0000027 ; # "has role" -> "assay provider"
    bao:BAO_0002020 bao:BAO_0000373 ; # "has assay phase characteristic" -> "heterogeneous phase"
    bao:BAO_0002000 bao:BAO_0001051 ; # "has measured entity" -> "WKYMVm peptide"
    bao:BAO_0003102 bao:BAO_00020138 ; # "has role" -> "potentiator"
    bao:BA0_0090012 "fMet-Leu-Phe receptor" ; # "has participant" -> "fMet-Leu-Phe receptor"
    bao:BAO_0002004 bao:BAO_0000758 ; # "has cell line" -> "U937 (CD59+)"
    bao:BAO_0002921 <http://purl.obolibrary.org/obo/NCBITaxon_9606> ; # "has organism" -> "Homo sapiens"
    <http://www.w3.org/1999/02/22-rdf-syntax-ns#type> "2357" ; # "gene ID" -> "2357"
    <http://www.w3.org/1999/02/22-rdf-syntax-ns#type> "P21462" ; # "uniprot ID" -> "P21462"
    <http://www.w3.org/1999/02/22-rdf-syntax-ns#type> "9606" ; # "NCBI taxonomy ID" -> "9606"
    bao:BAO_0000550 "Expressing human formyl peptide receptor 1 (FPR1)" ; # "DNA construct" -> "Expressing human formyl peptide receptor 1 (FPR1)"
    bao:BAO_0003105 "formyl peptide receptor 1" ; # "has function" -> "formyl peptide receptor 1"
    <http://www.w3.org/1999/02/22-rdf-syntax-ns#type> "2357" ; # "construct gene ID" -> "2357"
    bao:BAO_0002662 bao:BAO_0002157 ; # "has quality" -> "native form"
    bao:BA0_0090012 bao:BAO_0001051 ; # "has participant" -> "WKYMVM peptide"
    bao:BAO_0002000 bao:BAO_0002001 ; # "has measured entity" -> "measured entity"
    bao:BAO_0002857 bao:BAO_0000261 ; # "has signal direction" -> "signal decrease corresponding to inhibition"
    bao:BA0_0090012 bao:BAO_0000176 ; # "has participant" -> "small molecule"
    bao:BAO_0003102 bao:BAO_00020137 ; # "has role" -> "perturbagen"
    bao:BAO_0000212 bao:BAO_0000574 ; # "has assay method" -> "single perturbagen"
    bao:BAO_0000648 bao:BAO_0000733 ; # "compound library" -> "MLSMR library"
    bao:BAO_0002865 bao:BAO_0000943 ; # "uses detection instrument" -> "HyperCyt High Throughput Flow Cytometry System"
    bao:BAO_0000737 bao:BAO_0000946 ; # "has manufacturer" -> "IntelliCyt Corporation"
    bao:BAO_0003102 bao:BAO_0002628 ; # "has role" -> "instrumentation manufacturer"
    bao:BAO_0002917 "488 nanometer" ; # "has excitation wavelength value" -> "488 nanometer"
    bao:BAO_0002918 "510 - 540 nanometer" ; # "has emission wavelength value" -> "510 - 540 nanometer"
    bao:BAO_0000208 bao:BAO_0000192 ; # "has endpoint" -> "Ki"
    bao:BAO_0000183 <http://purl.org/obo/owl/UO#UO_0000064> ; # "has concentration unit" -> "micromolar"
    <http://www.w3.org/1999/02/22-rdf-syntax-ns#type> "2" ; # "PubChem TID" -> "2"
    bao:BAO_0002787 "9" ; # "has concentration-point number" -> "9"
    bao:BAO_0002845 "2" ; # "has repetition point-number" -> "2"
    bao:BAO_0000196 bao:BAO_0000441 ; # "has mode of action" -> "competitive binding"
    bao:BAO_0002864 bao:BAO_0000533 ; # "has repetition throughput" -> "multiple repetition"
    <http://www.w3.org/1999/02/22-rdf-syntax-ns#type> "mp" ; # "Annotated by" -> "mp"
    .

## all user-curated entries for PubChem assay #520
## see: http://pubchem.ncbi.nlm.nih.gov/rest/pug/assay/aid/520/description/JSON

:AssayPubChem_520
    rdfs:label "Annotations for PubChem Assay ID 520" ;
    rdfs:subClassOf :PubChemAssay ;
    :PubChemAID "520" ;
    :TextDescription
        """The assay reported here uses flow cytometry to measure test compound
        competition with a high-affinity fluorescent ligand for binding to
        human FPRL1. The assay was performed in a "duplex" format in which
        U937 cells expressing FPR were tested together with a Rat Basophilic
        Leukemia (RBL) cell line that expressed the related receptor, FPRL1.
        The FPR-expressing cells were stained with a red-fluorescent dye,
        FURA-red, to allow them to be distinguished from the FPRL1-expressing
        cells during flow cytometric analysis. A fluorescein label was
        conjugated to the lysine residue of the peptide, WKYMVm (WPep), to
        produce a fluorescent ligand (WPep-FITC) that bound FPR and FPRL-1
        with high affinity. Dissociation constants (Kd) for binding of
        WPep-FITC to FPR and FPRL1 were determined to be 10 nM and 8 nM,
        respectively. WPep-FITC was used as the fluorescent ligand in the
        duplex FPR-FPRL1 assay to determine compound activity for both
        receptors. This assay was previously used in a high throughput
        screening (HTS) campaign with 24,306 compounds to identify 181 with
        FPR binding activity (AID 440) and an additional 72 with FPRL1
        binding activity (AID 441). The primary HTS assay was performed in
        384-well format at a compound concentration of 6.7 microM. In the
        present study, the 252 compounds that satisfied hit selection
        criteria in the two primary HTS assays (> 30% inhibition of
        fluorescent ligand binding) were tested in a dose response format to
        confirm activity and determine potency. The compounds were hit-picked
        at a 10 milliM concentration in DMSO and serially diluted 1:3 eight
        times for a total of nine different test compound concentrations. The
        FPR dose response assay results obtained in parallel in the same
        wells have been reported separately (AID 519) and represent
        counter-screen data with which to determine selectivity and
        specificity of compounds with FPRL1 binding activity identified in
        this report. Likewise, FPRL1 binding results reported here represent
        counter-screen data with which to determine the selectivity and
        specificity of compounds identified to have FPR binding activity in
        the FPR dose-response assay report (AID 520). For assay performance,
        additions to wells were in sequence as follows: 1) test compounds and
        control reagents (5 microL/well); 2) a combination of FPR- and
        FPRL1-expressing cell lines (10^7/mL each, 5 microL/well); 3) (after
        30 min, 4 degrees C incubation) fluorescent peptide (5 microL/well).
        After an additional 45 min, 4 degrees C incubation, plates were
        immediately analyzed by flow cytometry. The assay response range was
        defined by replicate control wells containing unlabeled
        receptor-blocking peptide (positive control) or buffer (negative
        control). fMLFF (4Pep) was used as the FPR-blocking peptide,
        unlabeled WPep as the FPRL1-blocking peptide. The assay was
        homogeneous in that cells, compounds and fluorescent peptide were
        added in sequence and the wells subsequently analyzed without
        intervening wash steps. The HyperCyt high throughput flow cytometry
        platform was used to sequentially sample cells from wells of 384-well
        microplates (2 microL/sample) for flow cytometer presentation at a
        rate of 40 samples/min. The resulting time-resolved data files were
        analyzed with IDLeQuery software to determine compound activity in
        each well. The fluorescent Wpep ligand had a Kd of 8 nanoM for FPRL1
        and was used at a final concentration of 5 nanoM. Ki determinations
        were used as the basis of distinguishing active and inactive test
        compounds in the dose response assay. """ ;
    bao:BAO_0000812 "1202" ; # "has summary assay" -> "1202"
    bao:BAO_0000812 "805" ; # "has summary assay" -> "805"
    bao:BAO_0000809 bao:BAO_0000030 ; # "has confirmatory assay" -> "confirmatory assay"
    bao:BAO_0000205 bao:BAO_0000219 ; # "has assay format" -> "cell-based format"
    bao:BAO_0000409 bao:BAO_0000410 ; # "assay measurement type" -> "endpoint assay"
    bao:BAO_0002850 bao:BAO_0000534 ; # "has assay readout content" -> "single readout"
    bao:BAO_0002851 bao:BAO_0000564 ; # "has assay readout content parametricity" -> "multiplexed readout"
    bao:BA0_0090012 bao:BAO_0000284 ; # "has participant" -> "G protein coupled receptor"
    bao:BAO_0003102 bao:BAO_00020144 ; # "has role" -> "target"
    bao:BAO_0002855 bao:BAO_0000110 ; # "is bioassay type of" -> "protein-small molecule interaction assay"
    bao:BAO_0000212 bao:BAO_0000123 ; # "has assay method" -> "binding assessment method"
    bao:BAO_0000207 bao:BAO_0000005 ; # "has detection method" -> "flow cytometry"
    <http://www.w3.org/1999/02/22-rdf-syntax-ns#type> "Antagonists of the Formyl Peptide Receptor 2 (FPR2)" ; # "screening campaign name" -> "Antagonists of the Formyl Peptide Receptor 2 (FPR2)"
    bao:BAO_0002853 "Dose Response Assay for Formylpeptide Receptor-Like-1 (FPRL1) Ligands and Dose Response Counter-Screen Assay for Formylpeptide Receptor (FPR) Ligands" ; # "has assay title" -> "Dose Response Assay for Formylpeptide Receptor-Like-1 (FPRL1) Ligands and Dose Response Counter-Screen Assay for Formylpeptide Receptor (FPR) Ligands"
    bao:BAO_0003105 <http://purl.obolibrary.org/obo/GO_0005488> ; # "has function" -> "binding"
    bao:BAO_0002867 bao:BAO_0000515 ; # "has assay footprint" -> "384 well plate"
    bao:BAO_0002863 bao:BAO_0000535 ; # "has concentration throughput" -> "multiple concentration"
    bao:BAO_0000109 "4 degree celsius" ; # "has temperature value" -> "4 degree celsius"
    <http://www.w3.org/1999/02/22-rdf-syntax-ns#type> "4 degree celsius" ; # "substrate incubation temperature" -> "4 degree celsius"
    <http://www.w3.org/1999/02/22-rdf-syntax-ns#type> "30 minute" ; # "substrate incubation time" -> "30 minute"
    bao:BAO_0002833 "45 minute" ; # "has incubation time value" -> "45 minute"
    bao:BA0_0090012 bao:BAO_0001051 ; # "has participant" -> "WKYMVm peptide"
    bao:BAO_0000740 bao:BAO_0000080 ; # "has assay control" -> "positive control"
    bao:BAO_0003102 <http://purl.obolibrary.org/obo/CHEBI_35225> ; # "has role" -> "buffer"
    bao:BAO_0000740 bao:BAO_0000079 ; # "has assay control" -> "negative control"
    <http://www.w3.org/1999/02/22-rdf-syntax-ns#type> "Bruce S. Edwards" ; # "material entity assay provider" -> "Bruce S. Edwards"
    bao:BAO_0003102 bao:BAO_0000027 ; # "has role" -> "assay provider"
    bao:BAO_0002020 bao:BAO_0000373 ; # "has assay phase characteristic" -> "heterogeneous phase"
    bao:BAO_0002000 bao:BAO_0001051 ; # "has measured entity" -> "WKYMVm peptide"
    bao:BAO_0003102 bao:BAO_00020138 ; # "has role" -> "potentiator"
    bao:BA0_0090012 "N-formyl peptide receptor 2" ; # "has participant" -> "N-formyl peptide receptor 2"
    bao:BAO_0002004 bao:BAO_0002694 ; # "has cell line" -> "RBL-2H3"
    bao:BAO_0002921 <http://purl.obolibrary.org/obo/NCBITaxon_9606> ; # "has organism" -> "Homo sapiens"
    <http://www.w3.org/1999/02/22-rdf-syntax-ns#type> "2358" ; # "gene ID" -> "2358"
    <http://www.w3.org/1999/02/22-rdf-syntax-ns#type> "P25090" ; # "uniprot ID" -> "P25090"
    <http://www.w3.org/1999/02/22-rdf-syntax-ns#type> "9606" ; # "NCBI taxonomy ID" -> "9606"
    bao:BAO_0000550 "Expressing human formyl peptide receptor 2 (FPR2)" ; # "DNA construct" -> "Expressing human formyl peptide receptor 2 (FPR2)"
    bao:BAO_0003105 "formyl peptide receptor 2" ; # "has function" -> "formyl peptide receptor 2"
    <http://www.w3.org/1999/02/22-rdf-syntax-ns#type> "2358" ; # "construct gene ID" -> "2358"
    bao:BAO_0002662 bao:BAO_0002157 ; # "has quality" -> "native form"
    bao:BA0_0090012 bao:BAO_0001051 ; # "has participant" -> "WKYMVM peptide"
    bao:BAO_0002000 bao:BAO_0002001 ; # "has measured entity" -> "measured entity"
    bao:BAO_0002857 bao:BAO_0000261 ; # "has signal direction" -> "signal decrease corresponding to inhibition"
    bao:BA0_0090012 bao:BAO_0000176 ; # "has participant" -> "small molecule"
    bao:BAO_0003102 bao:BAO_00020137 ; # "has role" -> "perturbagen"
    bao:BAO_0000212 bao:BAO_0000574 ; # "has assay method" -> "single perturbagen"
    bao:BAO_0000648 bao:BAO_0000733 ; # "compound library" -> "MLSMR library"
    bao:BAO_0002865 bao:BAO_0000943 ; # "uses detection instrument" -> "HyperCyt High Throughput Flow Cytometry System"
    bao:BAO_0000737 bao:BAO_0000946 ; # "has manufacturer" -> "IntelliCyt Corporation"
    bao:BAO_0003102 bao:BAO_0002628 ; # "has role" -> "instrumentation manufacturer"
    bao:BAO_0002917 "488 nanometer" ; # "has excitation wavelength value" -> "488 nanometer"
    bao:BAO_0002918 "510 - 540 nanometer" ; # "has emission wavelength value" -> "510 - 540 nanometer"
    bao:BAO_0000208 bao:BAO_0000192 ; # "has endpoint" -> "Ki"
    bao:BAO_0000183 <http://purl.org/obo/owl/UO#UO_0000064> ; # "has concentration unit" -> "micromolar"
    <http://www.w3.org/1999/02/22-rdf-syntax-ns#type> "2" ; # "PubChem TID" -> "2"
    bao:BAO_0002787 "9" ; # "has concentration-point number" -> "9"
    bao:BAO_0002845 "2" ; # "has repetition point-number" -> "2"
    bao:BAO_0000196 bao:BAO_0000441 ; # "has mode of action" -> "competitive binding"
    bao:BAO_0002864 bao:BAO_0000533 ; # "has repetition throughput" -> "multiple repetition"
    <http://www.w3.org/1999/02/22-rdf-syntax-ns#type> "mp" ; # "Annotated by" -> "mp"
    .

## all user-curated entries for PubChem assay #521
## see: http://pubchem.ncbi.nlm.nih.gov/rest/pug/assay/aid/521/description/JSON

:AssayPubChem_521
    rdfs:label "Annotations for PubChem Assay ID 521" ;
    rdfs:subClassOf :PubChemAssay ;
    :PubChemAID "521" ;
    :TextDescription
        """Protein tyrosine phosphatases (PTPs), working with protein tyrosine
        kinases (PTKs), control the phosphorylation state of many proteins in
        the signal transduction pathways. HePTP is a tyrosine phosphatase
        expressed in hematopoietic cells and regulates the MAP kinases Erk
        and p38. It has been found that HePTP is often dysregualted in the
        preleukemic disorder myelodysplastic syndrome, as well as in acute
        myelogeneous leukemia. Small molecule inhibitors of HePTP will be
        useful as molecular probes for studying the mechanism of signal
        transduction and MAP kinase regulation, and may have therapeutic
        potential for the treatment of hematopoietic malignancies. This
        colorimetric HTS assay was developed and run to identify HePTP
        inhibitors. HePTP assay materials: 1) HePTP protein was provided by
        Dr. Mustelin (Sanford-Burnham Medical Research Institute, San Diego,
        CA). The pNPP pellets were obtained from Sigma-Aldrich (S0942).
        Biomol Green reagent was purchased from BIOMOL Research Laboratories,
        Inc (AK-111) 2) Assay Buffer: 50 mM Bis-Tris, pH 6.0, 2.5 mM DTT,
        0.0125% Tween 20. 3) HePTP working solution contained 6.875 nM HePTP
        in assay buffer. Solution was prepared fresh prior to use. 4) pNPP
        working solution contained 1 mM pNPP in MQ water. Solution was
        prepared fresh prior to use. 5) Vanadate working solution - 45 mM
        Na3VO4 in 10% DMSO HePTP HTS protocol: 1) 4 uL of 100 uM compounds in
        10% DMSO were dispensed in columns 3-24 of Greiner 384-well clear
        microtiter plates (781101). 2) 4 uL of the following solutions were
        using the Multidrop bulk dispenser (Thermo): a. 10% DMSO column 1
        (negative control) b. 45 mM Na3VO4 in 10% DMSO - column 2 (positive
        control). 3) 8 uL of HePTP working solution was added to the whole
        plate using WellMate bulk dispenser (Matrix). 4) 8 uL of pNPP working
        solution was added to the whole plate using WellMate bulk dispenser
        (Matrix). 5) Final concentrations of the components in the assay were
        as follows: a. 20 mM Bis-Tris, pH 6.0, 1.0 mM DTT, 0.005% Tween 20.
        b. 2.75 nM HePTP (columns 1-24) c. 0.4 mM pNPP (columns 1-24) d. 9 mM
        Na3VO4 (column 2) e. 2 % DMSO (columns 1-24) f. 20 uM compounds
        (columns 3-24) 6) Plates were incubated for 1h at room temperature.
        7) 40 uL of Biomol Green reagent was added to the entire plate using
        the WellMate bulk dispenser (Matrix). 8) Plates were incubated for 30
        mins at room temperature 9) Absorbance at 620 nM was measured on the
        Envision plate reader (PerkinElmer). 10) Data analysis was performed
        using CBIS software (ChemInnovations, Inc). HePTP dose-response
        confirmation screening protocol: 1) Dose-response curves contained 10
        concentrations of compounds obtained using 2-fold serial dilution.
        Compounds were serially diluted in 100% DMSO, and then diluted with
        water to 10% final DMSO concentration. 4 uL compounds in 10% DMSO
        were transferred into columns 3-22 of Greiner 384-well white
        small-volume plates (784075). Columns 1-2 and 23-24 contained 4 uL of
        vanadate working solution and 10% DMSO, respectively. 2) 8 uL of
        HePTP working solution was added to the whole plate using WellMate
        bulk dispenser (Matrix). 3) 8 uL of pNPP working solution was added
        to the whole plate using WellMate bulk dispenser (Matrix). 4) Plates
        were incubated for 1h at room temperature. 5) Absorbance at 620 nM
        was measured on the Envision plate reader (PerkinElmer).""" ;
    bao:BAO_0001067 "521_2" ; # "is primary assay of" -> "521_2"
    bao:BAO_0001067 "1059" ; # "is primary assay of" -> "1059"
    bao:BAO_0001067 "1077" ; # "is primary assay of" -> "1077"
    bao:BAO_0001067 "2068" ; # "is primary assay of" -> "2068"
    bao:BAO_0001067 "2134" ; # "is primary assay of" -> "2134"
    bao:BAO_0000812 "2085" ; # "has summary assay" -> "2085"
    bao:BAO_0000808 bao:BAO_0000031 ; # "has primary assay" -> "primary assay"
    bao:BAO_0000205 bao:BAO_0000217 ; # "has assay format" -> "biochemical format"
    bao:BAO_0000205 bao:BAO_0000224 ; # "has assay format" -> "protein format"
    bao:BAO_0000205 bao:BAO_0000357 ; # "has assay format" -> "single protein format"
    bao:BAO_0000409 bao:BAO_0000410 ; # "assay measurement type" -> "endpoint assay"
    bao:BAO_0002850 bao:BAO_0000534 ; # "has assay readout content" -> "single readout"
    bao:BAO_0002851 "single parameter" ; # "has assay readout content parametricity" -> "single parameter"
    bao:BA0_0090012 bao:BAO_0000287 ; # "has participant" -> "hydrolase"
    bao:BAO_0003102 bao:BAO_00020144 ; # "has role" -> "target"
    bao:BAO_0002855 "hydrolase activity assay" ; # "is bioassay type of" -> "hydrolase activity assay"
    bao:BAO_0000212 bao:BAO_0000124 ; # "has assay method" -> "enzyme activity measurement method"
    bao:BAO_0000212 bao:BAO_0000139 ; # "has assay method" -> "direct enzyme activity measurement method"
    <http://www.w3.org/1999/02/22-rdf-syntax-ns#type> bao:BAO_0000484 ; # "has assay design method" -> "enzyme inhibition"
    bao:BAO_0000207 bao:BAO_0000070 ; # "has detection method" -> "absorbance"
    <http://www.w3.org/1999/02/22-rdf-syntax-ns#type> "\"To discover of chemical inhibitors of HePTP, a leukemia target.\"" ; # "screening campaign name" -> ""To discover of chemical inhibitors of HePTP, a leukemia target.""
    bao:BAO_0002853 "\"HTS Discovery of Chemical Inhibitors of HePTP, a Leukemia Target\"" ; # "has assay title" -> ""HTS Discovery of Chemical Inhibitors of HePTP, a Leukemia Target""
    bao:BAO_0002867 bao:BAO_0000515 ; # "has assay footprint" -> "384 well plate"
    bao:BAO_0000109 "25 degree celsius" ; # "has temperature value" -> "25 degree celsius"
    bao:BAO_0002833 "1 hour" ; # "has incubation time value" -> "1 hour"
    bao:BA0_0090012 "Na3VO4" ; # "has participant" -> "Na3VO4"
    bao:BAO_0000740 bao:BAO_0000080 ; # "has assay control" -> "positive control"
    <http://www.w3.org/1999/02/22-rdf-syntax-ns#type> "4.5" ; # "positive control concentration" -> "4.5"
    bao:BAO_0000183 <http://purl.org/obo/owl/UO#UO_0000063> ; # "has concentration unit" -> "millimolar"
    bao:BA0_0090012 bao:BAO_0000118 ; # "has participant" -> "DMSO"
    bao:BAO_0000740 bao:BAO_0000079 ; # "has assay control" -> "negative control"
    <http://www.w3.org/1999/02/22-rdf-syntax-ns#type> "Tomas Mustelin" ; # "material entity assay provider" -> "Tomas Mustelin"
    bao:BAO_0003102 bao:BAO_0000027 ; # "has role" -> "assay provider"
    bao:BAO_0002020 bao:BAO_0000372 ; # "has assay phase characteristic" -> "homogeneous phase"
    bao:BA0_0090012 bao:BAO_0000694 ; # "has participant" -> "Tris"
    bao:BAO_0003102 <http://purl.obolibrary.org/obo/CHEBI_35225> ; # "has role" -> "buffer"
    bao:BA0_0090012 bao:BAO_0001038 ; # "has participant" -> "Tween 20"
    bao:BAO_0003102 <http://purl.obolibrary.org/obo/CHEBI_27780> ; # "has role" -> "detergent"
    bao:BAO_0002000 bao:BAO_0001018 ; # "has measured entity" -> "Sodium orthovanadate"
    bao:BAO_0003102 <http://purl.obolibrary.org/obo/CHEBI_35222> ; # "has role" -> "inhibitor"
    bao:BA0_0090012 bao:BAO_0000895 ; # "has participant" -> "DTT"
    bao:BAO_0003102 <http://purl.obolibrary.org/obo/CHEBI_63247> ; # "has role" -> "reducing agent"
    bao:BA0_0090012 "\"Para-nitrophenyl phosphate, pNPP\"" ; # "has participant" -> ""Para-nitrophenyl phosphate, pNPP""
    bao:BAO_0003102 bao:BAO_00020143 ; # "has role" -> "substrate"
    bao:BA0_0090012 "Tyrosine-protein phosphatase non-receptor type 7 isoform 2" ; # "has participant" -> "Tyrosine-protein phosphatase non-receptor type 7 isoform 2"
    bao:BAO_0002921 <http://purl.obolibrary.org/obo/NCBITaxon_9606> ; # "has organism" -> "Homo sapiens"
    <http://www.w3.org/1999/02/22-rdf-syntax-ns#type> "5778" ; # "gene ID" -> "5778"
    <http://www.w3.org/1999/02/22-rdf-syntax-ns#type> "P35236-2" ; # "uniprot ID" -> "P35236-2"
    <http://www.w3.org/1999/02/22-rdf-syntax-ns#type> "9606" ; # "NCBI taxonomy ID" -> "9606"
    <http://www.w3.org/1999/02/22-rdf-syntax-ns#type> "5778" ; # "construct gene ID" -> "5778"
    bao:BAO_0002662 bao:BAO_0002157 ; # "has quality" -> "native form"
    bao:BAO_0002897 bao:BAO_0000360 ; # "has preparation method" -> "recombinant expression"
    bao:BA0_0090012 bao:BAO_0000986 ; # "has participant" -> "Para-nitrophenol"
    bao:BAO_0002000 bao:BAO_0002001 ; # "has measured entity" -> "measured entity"
    bao:BAO_0002857 bao:BAO_0000261 ; # "has signal direction" -> "signal decrease corresponding to inhibition"
    bao:BA0_0090012 bao:BAO_0000176 ; # "has participant" -> "small molecule"
    bao:BAO_0003102 bao:BAO_00020137 ; # "has role" -> "perturbagen"
    bao:BAO_0000212 bao:BAO_0000574 ; # "has assay method" -> "single perturbagen"
    bao:BAO_0000648 bao:BAO_0000733 ; # "compound library" -> "MLSMR library"
    bao:BAO_0000648 bao:BAO_0000735 ; # "compound library" -> "DIVERSet"
    bao:BAO_0000737 bao:BAO_0000720 ; # "has manufacturer" -> "ChemBridge"
    bao:BAO_0003102 bao:BAO_0002627 ; # "has role" -> "compound library manufacturer"
    bao:BAO_0002865 bao:BAO_0000701 ; # "uses detection instrument" -> "EnVision Multilabel Reader"
    bao:BAO_0000737 bao:BAO_0000297 ; # "has manufacturer" -> "Perkin Elmer"
    bao:BAO_0003102 bao:BAO_0002628 ; # "has role" -> "instrumentation manufacturer"
    bao:BAO_0000568 "620 nanometer" ; # "absorbance wavelength" -> "620 nanometer"
    bao:BAO_0000337 bao:BAO_0000201 ; # "has percent response" -> "percent inhibition"
    <http://www.w3.org/1999/02/22-rdf-syntax-ns#type> "5" ; # "PubChem TID" -> "5"
    bao:BAO_0000182 <http://purl.org/obo/owl/UO#UO_0000187> ; # "has response unit" -> "percent"
    bao:BAO_0002666 "20" ; # "has concentration value" -> "20"
    bao:BAO_0002787 "1" ; # "has concentration-point number" -> "1"
    bao:BAO_0000196 bao:BAO_0000091 ; # "has mode of action" -> "inhibition"
    <http://www.w3.org/1999/02/22-rdf-syntax-ns#type> "kunie-2" ; # "Annotated by" -> "kunie-2"
    bao:BAO_0000809 bao:BAO_0000030 ; # "has confirmatory assay" -> "confirmatory assay"
    bao:BAO_0000208 bao:BAO_0000190 ; # "has endpoint" -> "IC50"
    bao:BAO_0000183 <http://purl.org/obo/owl/UO#UO_0000064> ; # "has concentration unit" -> "micromolar"
    <http://www.w3.org/1999/02/22-rdf-syntax-ns#type> "2" ; # "PubChem TID" -> "2"
    .

## all user-curated entries for PubChem assay #522
## see: http://pubchem.ncbi.nlm.nih.gov/rest/pug/assay/aid/522/description/JSON

:AssayPubChem_522
    rdfs:label "Annotations for PubChem Assay ID 522" ;
    rdfs:subClassOf :PubChemAssay ;
    :PubChemAID "522" ;
    :TextDescription
        """Primary Cell-based High Throughput Screening assay for activators of
        the nuclear receptor Steroidogenic Factor 1 (SF-1). Nuclear receptors
        are a family of small molecule and hormone-regulated transcription
        factors that share conserved DNA-binding and ligand-binding domains.
        Small pharmacological compounds able to bind to the cleft of the
        ligand-binding domain could alter its conformation and subsequently
        modify transcription of target genes. Such ligand agonists and/or
        antagonists have already been successfully designed for 23 nuclear
        receptors among the 48 previously identified in the human genome. The
        nuclear receptor SF-1 (steroidogenic factor-1) belongs to the class
        of "unexplored" orphan nuclear receptors that have been poorly
        investigated at a pharmacological level. SF-1 is expressed in the
        pituitary, testes, ovaries, and adrenal gland and regulates steroid
        hormone production at many levels, including direct regulation of
        expression of major P450 enzymes involved in steroid hormone
        synthesis. To explore the potential of SF-1 as novel drug target,
        small molecule ligands have to be identified. To this end, we
        screened the MLSCN library via a cell-based assay developed by
        Orphagen Pharmaceuticals (San Diego, CA). Ligands for SF-1 may have
        clinical applications as modulators of adrenal steroid synthesis, and
        also as modulators of energy metabolism and obesity through the
        regulation of the ventromedial hypothalamus (VMH). The
        transcriptional cell-based assay utilizes a fusion of the DNA-binding
        domain of the yeast transcriptional factor Gal4 with the
        ligand-binding domain of target receptor SF-1 (encoded by the
        pFA-hSF-1 plasmid, Orphagen Pharmaceuticals) to regulate a luciferase
        reporter containing 5xGal4 response elements at its promoter region
        (pG5-luc, Stratagene). Both pFA-hSF-1 and pG5-luc plasmids are
        transiently co-transfected in CHO-K1 (Chinese Hamster Ovary) cells.
        The presence in this cell line of required co-activators allows the
        expression of luciferase driven by activated SF-1 nuclear receptors.
        Compounds that enhance the basal transcription of luciferase are
        detected through the increase of light emission using the SteadyLite
        luciferase detection kit (Perkin Elmer). Such compounds hence
        constitute potential activators of the SF-1 nuclear receptor. The
        primary HTS assay was conducted in 1536-well format. All compounds
        were tested once at a 10 micromolar final concentration.""" ;
    bao:BAO_0001067 "692" ; # "is primary assay of" -> "692"
    bao:BAO_0000812 "1951" ; # "has summary assay" -> "1951"
    bao:BAO_0000812 "1954" ; # "has summary assay" -> "1954"
    bao:BAO_0000542 "695" ; # "is identical assay of" -> "695"
    bao:BAO_0000808 bao:BAO_0000031 ; # "has primary assay" -> "primary assay"
    bao:BAO_0000205 bao:BAO_0000219 ; # "has assay format" -> "cell-based format"
    bao:BAO_0002850 bao:BAO_0000534 ; # "has assay readout content" -> "single readout"
    bao:BAO_0002851 "single parameter" ; # "has assay readout content parametricity" -> "single parameter"
    bao:BAO_0000399 "Steroidogenic factor 1" ; # "has transcription factor" -> "Steroidogenic factor 1"
    bao:BAO_0002009 <http://purl.obolibrary.org/obo/GO_0006355> ; # "involves biological process" -> "regulation of transcription, DNA-dependent"
    bao:BAO_0002855 bao:BAO_0002661 ; # "is bioassay type of" -> "luciferase reporter gene assay"
    bao:BAO_0000212 bao:BAO_0000125 ; # "has assay method" -> "reporter gene method"
    bao:BAO_0000212 bao:BAO_0000152 ; # "has assay method" -> "luciferase induction"
    bao:BAO_0000207 bao:BAO_0000045 ; # "has detection method" -> "luminescence method"
    <http://www.w3.org/1999/02/22-rdf-syntax-ns#type> "Identification of activators of Steroidogenic factor 1 (SF-1)" ; # "screening campaign name" -> "Identification of activators of Steroidogenic factor 1 (SF-1)"
    bao:BAO_0002853 "Primary Cell-based High Throughput Screening assay for activators of the nuclear receptor Steroidogenic Factor 1 (SF-1)" ; # "has assay title" -> "Primary Cell-based High Throughput Screening assay for activators of the nuclear receptor Steroidogenic Factor 1 (SF-1)"
    bao:BAO_0002854 bao:BAO_0000010 ; # "has bioassay type" -> "functional"
    bao:BAO_0002867 bao:BAO_0000516 ; # "has assay footprint" -> "1536 well plate"
    bao:BAO_0002863 bao:BAO_0000536 ; # "has concentration throughput" -> "single concentration"
    bao:BAO_0000109 "37 degree celsius" ; # "has temperature value" -> "37 degree celsius"
    bao:BAO_0002833 "20 hour" ; # "has incubation time value" -> "20 hour"
    bao:BA0_0090012 "plus SF1 cells treated with 1% DMSO" ; # "has participant" -> "plus SF1 cells treated with 1% DMSO"
    bao:BAO_0000740 bao:BAO_0000079 ; # "has assay control" -> "negative control"
    <http://www.w3.org/1999/02/22-rdf-syntax-ns#type> "Orphagen Pharmaceuticals" ; # "material entity assay provider" -> "Orphagen Pharmaceuticals"
    bao:BAO_0003102 bao:BAO_0000027 ; # "has role" -> "assay provider"
    bao:BAO_0002020 bao:BAO_0000373 ; # "has assay phase characteristic" -> "heterogeneous phase"
    bao:BAO_0002004 <http://purl.obolibrary.org/obo/CLO_0002462> ; # "has cell line" -> "CHO-K1 cell"
    bao:BAO_0002921 <http://purl.obolibrary.org/obo/NCBITaxon_9606> ; # "has organism" -> "Homo sapiens"
    <http://www.w3.org/1999/02/22-rdf-syntax-ns#type> "2516" ; # "gene ID" -> "2516"
    <http://www.w3.org/1999/02/22-rdf-syntax-ns#type> "Q13285" ; # "uniprot ID" -> "Q13285"
    <http://www.w3.org/1999/02/22-rdf-syntax-ns#type> "9606" ; # "NCBI taxonomy ID" -> "9606"
    <http://www.w3.org/1999/02/22-rdf-syntax-ns#type> "10% fetal bovine serum" ; # "material entity culture serum" -> "10% fetal bovine serum"
    bao:BAO_0003102 bao:BAO_0002596 ; # "has role" -> "culture serum"
    <http://www.w3.org/1999/02/22-rdf-syntax-ns#type> "F12 media supplemented with 10% v/v fetal bovine serum and 1% v/v penicillin-streptomycin-neomycin mix" ; # "material entity culture medium" -> "F12 media supplemented with 10% v/v fetal bovine serum and 1% v/v penicillin-streptomycin-neomycin mix"
    bao:BAO_0003102 bao:BAO_0000114 ; # "has role" -> "culture medium"
    bao:BAO_0000212 bao:BAO_0000247 ; # "has assay method" -> "transient transfection"
    bao:BAO_0000550 "pFA-hSF-1 plasmid (fusion of the DNA-binding domain of the yeast transcription factor Gal4 with the ligand-binding domain of target receptor SF-1) and pG5-luc plasmid (luciferase reporter containing 5xGal4 response elements at its promoter region from Stratagene)" ; # "DNA construct" -> "pFA-hSF-1 plasmid (fusion of the DNA-binding domain of the yeast transcription factor Gal4 with the ligand-binding domain of target receptor SF-1) and pG5-luc plasmid (luciferase reporter containing 5xGal4 response elements at its promoter region from Stratagene)"
    bao:BAO_0003105 "\"nuclear receptor subfamily 5, group A, member 1\"" ; # "has function" -> ""nuclear receptor subfamily 5, group A, member 1""
    bao:BAO_0002662 bao:BAO_0002157 ; # "has quality" -> "native form"
    bao:BAO_0003105 bao:BAO_00020151 ; # "has function" -> "artificial regulatory region"
    bao:BAO_0003105 "SF-1" ; # "has function" -> "SF-1"
    bao:BAO_0003105 "Gal4" ; # "has function" -> "Gal4"
    <http://www.w3.org/1999/02/22-rdf-syntax-ns#type> "5" ; # "construct artificial regulatory region copy number" -> "5"
    bao:BAO_0003105 bao:BAO_0000141 ; # "has function" -> "Luciferin 4-monooxygenase"
    bao:BAO_0003102 bao:BAO_0002656 ; # "has role" -> "reporter gene"
    <http://www.w3.org/1999/02/22-rdf-syntax-ns#type> "pFA" ; # "construct DNA vector" -> "pFA"
    <http://www.w3.org/1999/02/22-rdf-syntax-ns#type> "pG5" ; # "construct DNA vector" -> "pG5"
    bao:BAO_0003105 bao:BAO_0000800 ; # "has function" -> "TransIT-CHO kit"
    bao:BAO_0003102 bao:BAO_0002105 ; # "has role" -> "transfection agent"
    bao:BA0_0090012 bao:BAO_0000141 ; # "has participant" -> "Luciferin 4-monooxygenase"
    bao:BAO_0002000 bao:BAO_0002001 ; # "has measured entity" -> "measured entity"
    bao:BAO_0002857 bao:BAO_0002153 ; # "has signal direction" -> "signal increase corresponding to inhibition"
    bao:BAO_0000308 bao:BAO_0000216 ; # "has assay kit" -> "steadylite HTS Reagent"
    bao:BAO_0000308 bao:BAO_0000248 ; # "has assay kit" -> "assay Kit"
    bao:BAO_0000737 bao:BAO_0000297 ; # "has manufacturer" -> "Perkin Elmer"
    bao:BAO_0003102 bao:BAO_0002626 ; # "has role" -> "biologics and screening manufacturer"
    bao:BA0_0090012 bao:BAO_0000176 ; # "has participant" -> "small molecule"
    bao:BAO_0003102 bao:BAO_00020137 ; # "has role" -> "perturbagen"
    bao:BAO_0000212 bao:BAO_0000574 ; # "has assay method" -> "single perturbagen"
    bao:BAO_0000648 bao:BAO_0000733 ; # "compound library" -> "MLSMR library"
    bao:BAO_0002865 bao:BAO_0001046 ; # "uses detection instrument" -> "ViewLux CCD Imager"
    bao:BAO_0003102 bao:BAO_0002628 ; # "has role" -> "instrumentation manufacturer"
    bao:BAO_0000337 bao:BAO_0000200 ; # "has percent response" -> "percent activation"
    <http://www.w3.org/1999/02/22-rdf-syntax-ns#type> "1" ; # "PubChem TID" -> "1"
    bao:BAO_0000182 <http://purl.org/obo/owl/UO#UO_0000187> ; # "has response unit" -> "percent"
    bao:BAO_0002666 "10" ; # "has concentration value" -> "10"
    bao:BAO_0000183 <http://purl.org/obo/owl/UO#UO_0000064> ; # "has concentration unit" -> "micromolar"
    bao:BAO_0002787 "1" ; # "has concentration-point number" -> "1"
    bao:BAO_0002845 "1" ; # "has repetition point-number" -> "1"
    bao:BAO_0000196 bao:BAO_0000087 ; # "has mode of action" -> "activation"
    bao:BAO_0002864 bao:BAO_0000136 ; # "has repetition throughput" -> "single repetition"
    <http://www.w3.org/1999/02/22-rdf-syntax-ns#type> "Uma" ; # "Annotated by" -> "Uma"
    .

## all user-curated entries for PubChem assay #523
## see: http://pubchem.ncbi.nlm.nih.gov/rest/pug/assay/aid/523/description/JSON

:AssayPubChem_523
    rdfs:label "Annotations for PubChem Assay ID 523" ;
    rdfs:subClassOf :PubChemAssay ;
    :PubChemAID "523" ;
    :TextDescription
        """Human liver cathepsin B (EC 3.4.22.1) is a lysosomal cysteine
        protease. There has been a recent resurgence of interest in cathepsin
        B due to research showing that proteolysis by this enzyme is required
        for the entry and replication of the Ebola and SARS viruses in human
        cells. Thus cathepsin B inhibitors have potential as novel anti-viral
        agents. Cathepsin B is also implicated in cancer progression.
        Upregulation and secretion of this enzyme occurs in many types of
        tumors and correlates positively with their invasive and metastatic
        capabilities. Cathepsin B facilitates tumor invasion by dissolving
        extracellular barriers. Inhibitors of cathepsin B thus have been
        studied as potential anti-cancer agents. Two high-throughput screens
        against cathepsin B reported previously under AID 453 and AID 488
        each independently revealed the same series of aminopyrazole
        inhibitors. Six compounds active in the original HTS were
        resynthesized, and 21 new compounds were made to explore SAR. As in
        the original HTS and IC50 follow-up, compounds were tested for
        inhibitory activity in an end-point assay that monitored the release
        of the fluorophore aminomethyl coumarin (AMC) upon enzymatic
        hydrolysis of an AMC-labeled dipeptide. This assay is a part of the
        Molecular Library Screening Center Network (MLSCN). Materials Human
        liver cathepsin B was purchased from Calbiochem (Cat #219362).
        Substrate Z-Arg-Arg-AMC was from Bachem (Cat #I-1135.0050). Assay
        buffer consisted of 100 mM sodium-potassium phosphate,  pH 6.8 (86 mM
        potassium phosphate, monobasic; 7 mm sodium phosphate, monobasic; 7
        mm sodium phosphate, tribasic), 1 mM EDTA, and 2 mM DTT. Low-volume
        384-well black plates were from Corning (Item #3676). Assay Cathepsin
        B (0.065 ug/mL) was incubated with Z-Arg-Arg-AMC substrate (15 uM) in
        10 uL of assay buffer (see above) for 1 hr at room temperature.
        Inhibitor IC50 values were determined as described below. IC50
        protocol 1.Serial dilute compounds at 50x concentration in DMSO (16
        two-fold dilutions from 2.5 mM to 75 nM) 2.Fill low-volume plate with
        4 uL water using Multidrop-micro 3.Add 5 uL assay buffer to columns 1
        and 23 using Multidrop-384 4.Add 200 nL of compound (in DMSO from
        step 1) using Evolution pintool 5.Add 1 uL of Z-Arg-Arg-AMC substrate
        (150 uM in 5x assay buffer) using Multidrop-micro 6.Add 5 uL enzyme
        (0.13 ug/mL in assay buffer) using Multidrop-384 7.Incubate for 1 hr
        at room temperature 8.Read fluorescence (excitation 355, emission
        460) on Envision reader Data analysis Data were analyzed in IDBS
        ActivityBase. IC50 plates contained compounds in columns 3-22,
        controls (enzyme, no compound) in columns 2 and 24, and blanks (no
        enzyme) in columns 1 and 23. Each column 3-22 contained 16 two-fold
        dilutions of a single compound, ranging in concentration from 50 uM
        to 1.5 nM. Percent activity was calculated for each dilution of each
        compound from the signal in fluorescence units (FU) and the mean of
        the plate controls and the mean of the plate blanks using the
        following equation: % Activity = 100*((signal-blank mean)/(control
        mean-blank mean)) Dose response curves of percent activity were fit
        using XLfit equation 205 (four parameter logistic fit with maximum
        percent activity and minimum percent activity fixed at 100 and 0,
        respectively).""" ;
    bao:BAO_0001085 "453" ; # "is lead optimization assay of" -> "453"
    bao:BAO_0001085 "488" ; # "is lead optimization assay of" -> "488"
    bao:BAO_0001084 bao:BAO_0000538 ; # "has lead optimization assay" -> "lead optimization assay"
    bao:BAO_0000205 bao:BAO_0000217 ; # "has assay format" -> "biochemical format"
    bao:BAO_0000205 bao:BAO_0000224 ; # "has assay format" -> "protein format"
    bao:BAO_0000205 bao:BAO_0000357 ; # "has assay format" -> "single protein format"
    bao:BAO_0000409 bao:BAO_0000410 ; # "assay measurement type" -> "endpoint assay"
    bao:BAO_0002850 bao:BAO_0000534 ; # "has assay readout content" -> "single readout"
    bao:BAO_0002851 "single parameter" ; # "has assay readout content parametricity" -> "single parameter"
    bao:BA0_0090012 bao:BAO_0000222 ; # "has participant" -> "generic hydrolase"
    bao:BAO_0003102 bao:BAO_00020144 ; # "has role" -> "target"
    bao:BAO_0002855 "hydrolase activity assay" ; # "is bioassay type of" -> "hydrolase activity assay"
    bao:BAO_0000212 bao:BAO_0000124 ; # "has assay method" -> "enzyme activity measurement method"
    bao:BAO_0000212 bao:BAO_0000139 ; # "has assay method" -> "direct enzyme activity measurement method"
    <http://www.w3.org/1999/02/22-rdf-syntax-ns#type> bao:BAO_0000484 ; # "has assay design method" -> "enzyme inhibition"
    bao:BAO_0000207 bao:BAO_0000363 ; # "has detection method" -> "fluorescence intensity"
    <http://www.w3.org/1999/02/22-rdf-syntax-ns#type> "To identify small molecule inhibitors of Cathepsin B" ; # "screening campaign name" -> "To identify small molecule inhibitors of Cathepsin B"
    bao:BAO_0002853 "Cathepsin B Inhibitor Series SAR Study" ; # "has assay title" -> "Cathepsin B Inhibitor Series SAR Study"
    bao:BAO_0002867 bao:BAO_0000515 ; # "has assay footprint" -> "384 well plate"
    bao:BAO_0002863 bao:BAO_0000535 ; # "has concentration throughput" -> "multiple concentration"
    bao:BAO_0000109 "25 degree celsius" ; # "has temperature value" -> "25 degree celsius"
    bao:BAO_0002833 "1 hour" ; # "has incubation time value" -> "1 hour"
    bao:BA0_0090012 bao:BAO_0000118 ; # "has participant" -> "DMSO"
    bao:BAO_0000740 bao:BAO_0000079 ; # "has assay control" -> "negative control"
    bao:BAO_0000740 "no enzyme" ; # "has assay control" -> "no enzyme"
    bao:BAO_0000740 bao:BAO_0000334 ; # "has assay control" -> "background control"
    bao:BAO_0002020 bao:BAO_0000372 ; # "has assay phase characteristic" -> "homogeneous phase"
    bao:BA0_0090012 bao:BAO_0000012 ; # "has participant" -> "Phosphate buffered saline"
    bao:BAO_0003102 <http://purl.obolibrary.org/obo/CHEBI_35225> ; # "has role" -> "buffer"
    bao:BA0_0090012 bao:BAO_0000895 ; # "has participant" -> "DTT"
    bao:BAO_0003102 <http://purl.obolibrary.org/obo/CHEBI_63247> ; # "has role" -> "reducing agent"
    bao:BA0_0090012 bao:BAO_0001052 ; # "has participant" -> "Z-Arg-Arg-AMC"
    bao:BAO_0003102 bao:BAO_00020143 ; # "has role" -> "substrate"
    bao:BA0_0090012 "Cathepsin B" ; # "has participant" -> "Cathepsin B"
    bao:BAO_0002921 <http://purl.obolibrary.org/obo/NCBITaxon_9606> ; # "has organism" -> "Homo sapiens"
    <http://www.w3.org/1999/02/22-rdf-syntax-ns#type> "1508" ; # "gene ID" -> "1508"
    <http://www.w3.org/1999/02/22-rdf-syntax-ns#type> "P07858" ; # "uniprot ID" -> "P07858"
    <http://www.w3.org/1999/02/22-rdf-syntax-ns#type> "9606" ; # "NCBI taxonomy ID" -> "9606"
    <http://www.w3.org/1999/02/22-rdf-syntax-ns#type> "1508" ; # "construct gene ID" -> "1508"
    bao:BAO_0002662 bao:BAO_0002157 ; # "has quality" -> "native form"
    bao:BAO_0002897 bao:BAO_0002078 ; # "has preparation method" -> "purification from natural source"
    bao:BAO_0002622 bao:BAO_00020127 ; # "has purity value" -> "purified"
    bao:BA0_0090012 bao:BAO_0000846 ; # "has participant" -> "7-amino-4-methylcoumarin"
    bao:BAO_0002000 bao:BAO_0002001 ; # "has measured entity" -> "measured entity"
    bao:BAO_0002857 bao:BAO_0000261 ; # "has signal direction" -> "signal decrease corresponding to inhibition"
    bao:BA0_0090012 bao:BAO_0000176 ; # "has participant" -> "small molecule"
    bao:BAO_0003102 bao:BAO_00020137 ; # "has role" -> "perturbagen"
    bao:BAO_0000212 bao:BAO_0000574 ; # "has assay method" -> "single perturbagen"
    bao:BAO_0002865 bao:BAO_0000701 ; # "uses detection instrument" -> "EnVision Multilabel Reader"
    bao:BAO_0000737 bao:BAO_0000297 ; # "has manufacturer" -> "Perkin Elmer"
    bao:BAO_0003102 bao:BAO_0002628 ; # "has role" -> "instrumentation manufacturer"
    bao:BAO_0002917 "355 nanometer" ; # "has excitation wavelength value" -> "355 nanometer"
    bao:BAO_0002918 "460 nanometer" ; # "has emission wavelength value" -> "460 nanometer"
    bao:BAO_0000208 bao:BAO_0000190 ; # "has endpoint" -> "IC50"
    bao:BAO_0000183 <http://purl.org/obo/owl/UO#UO_0000064> ; # "has concentration unit" -> "micromolar"
    <http://www.w3.org/1999/02/22-rdf-syntax-ns#type> "2" ; # "PubChem TID" -> "2"
    bao:BAO_0002787 "16" ; # "has concentration-point number" -> "16"
    bao:BAO_0002845 "3" ; # "has repetition point-number" -> "3"
    bao:BAO_0000196 bao:BAO_0000091 ; # "has mode of action" -> "inhibition"
    bao:BAO_0002864 bao:BAO_0000533 ; # "has repetition throughput" -> "multiple repetition"
    <http://www.w3.org/1999/02/22-rdf-syntax-ns#type> "kunie-2" ; # "Annotated by" -> "kunie-2"
    .

## all user-curated entries for PubChem assay #524
## see: http://pubchem.ncbi.nlm.nih.gov/rest/pug/assay/aid/524/description/JSON

:AssayPubChem_524
    rdfs:label "Annotations for PubChem Assay ID 524" ;
    rdfs:subClassOf :PubChemAssay ;
    :PubChemAID "524" ;
    :TextDescription
        """PKA is an ubiquitous serine/threonine protein kinase and belongs to
        the AGC kinase family. It has several functions in the cell,
        including regulation of immune response, transcription, cell cycle
        and apoptosis. PKA is a cAMP dependent enzyme that exists in its
        native inactive form as a 4 subunit enzyme with two regulatory and
        two catalytic subunits. Binding of cAMP to the regulatory subunit
        leads to the disassembly of the complex and release of now active
        catalytic subunits. This screen is designed to identify inhibitors of
        PKA.The known PKA inhibitor Staurosoporine was used as a positive
        control. References: The assay is based on ability of PKA kinase to
        phosphorylate a Kemptide peptide sequence. PKA uses ATP as a donor of
        phosphate for the phosphorylation of the substrate, which leads to
        the depletion of ATP in the reaction mix. An assay kit (#Kinase-Glo#,
        Promega) was used to quantify enzyme activity. Residual amounts of
        ATP are measured by a secondary enzymatic reaction, during which
        luciferase utilizes the remaining ATP to produce luminescence. In
        this assay, the luminescent signal is directly proportional to the
        amount of ATP and inversely proportional to PKA activity. The primary
[truncated: 9,727,546 more chars]
